# Supplementary material for: Monoterpene Indole Alkaloids with Cav3.1 T-Type Calcium Channel Inhibitory Activity from Catharanthus roseus
Source: Molecules. 2021 Oct 28;26(21):6516. doi: 10.3390/molecules26216516 (PMC8587030; doi:10.3390/molecules26216516)
Supplement: Supplementary file 1 [file molecules-26-06516-s001.zip]

Archive with 2 entries (2 files):
- Compound 1.cif
- Supplementary Materials.pdf
