# Supplementary material for: Monoterpene Indole Alkaloids with Cav3.1 T-Type Calcium Channel Inhibitory Activity from Catharanthus roseus
Source: Molecules. 2021 Oct 28;26(21):6516. doi: 10.3390/molecules26216516 (PMC8587030; doi:10.3390/molecules26216516)
Supplement: Supplementary file 1 [file molecules-26-06516-s001.zip › Compound 1.cif]

 
data_cu_fwt42_0m
 
_audit_creation_method            'SHELXL-2014/7'
_shelx_SHELXL_version_number      '2014/7'
_chemical_name_systematic         ?
_chemical_name_common             ?
_chemical_melting_point           ?
_chemical_formula_moiety          'C20 H24 N2 O3, H2 O' 
_chemical_formula_sum
 'C20 H26 N2 O4' 
_chemical_formula_weight          358.43

loop_
 _atom_type_symbol
 _atom_type_description
 _atom_type_scat_dispersion_real
 _atom_type_scat_dispersion_imag
 _atom_type_scat_source
 'C'  'C'   0.0181   0.0091
 'International Tables Vol C Tables 4.2.6.8 and 6.1.1.4'
 'H'  'H'   0.0000   0.0000
 'International Tables Vol C Tables 4.2.6.8 and 6.1.1.4'
 'N'  'N'   0.0311   0.0180
 'International Tables Vol C Tables 4.2.6.8 and 6.1.1.4'
 'O'  'O'   0.0492   0.0322
 'International Tables Vol C Tables 4.2.6.8 and 6.1.1.4'
 
_space_group_crystal_system       tetragonal
_space_group_IT_number            92
_space_group_name_H-M_alt         'P 41 21 2'
_space_group_name_Hall            'P 4abw 2nw'
 
_shelx_space_group_comment
;
The symmetry employed for this shelxl refinement is uniquely defined
by the following loop, which should always be used as a source of
symmetry information in preference to the above space-group names.
They are only intended as comments.
;
 
loop_
 _space_group_symop_operation_xyz
 'x, y, z'
 '-y+1/2, x+1/2, z+1/4'
 'y+1/2, -x+1/2, z+3/4'
 'x+1/2, -y+1/2, -z+3/4'
 '-x+1/2, y+1/2, -z+1/4'
 '-x, -y, z+1/2'
 'y, x, -z'
 '-y, -x, -z+1/2'
 
_cell_length_a                    12.2146(2)
_cell_length_b                    12.2146(2)
_cell_length_c                    24.9041(6)
_cell_angle_alpha                 90
_cell_angle_beta                  90
_cell_angle_gamma                 90
_cell_volume                      3715.60(15)
_cell_formula_units_Z             8
_cell_measurement_temperature     100(2)
_cell_measurement_reflns_used    9923
_cell_measurement_theta_min        3.55
_cell_measurement_theta_max       69.26

_exptl_crystal_description       'prism'
_exptl_crystal_colour            'colourless'
_exptl_crystal_density_meas       ?
_exptl_crystal_density_method     ?
_exptl_crystal_density_diffrn     1.281          
_exptl_crystal_F_000              1536
_exptl_transmission_factor_min    0.2898  
_exptl_transmission_factor_max    0.7532
_exptl_crystal_size_max           1.270
_exptl_crystal_size_mid           0.200
_exptl_crystal_size_min           0.200
_exptl_absorpt_coefficient_mu     0.727
_shelx_estimated_absorpt_T_min    0.459
_shelx_estimated_absorpt_T_max    0.868
_exptl_absorpt_correction_type    'multi-scan'
_exptl_absorpt_correction_T_min   ?
_exptl_absorpt_correction_T_max   ?
_exptl_absorpt_process_details    'sadabs' 
_exptl_absorpt_special_details    ?
_diffrn_ambient_temperature       100(2)
_diffrn_radiation_wavelength      1.54178
_diffrn_radiation_type            CuK\a
_diffrn_source                    'fine-focus sealed tube'
_diffrn_measurement_device_type  'Bruker APEX-II CCD'
_diffrn_measurement_method       '\f and \w scans' 
_diffrn_detector_area_resol_mean  ?
_diffrn_reflns_number             17875
_diffrn_reflns_av_unetI/netI      0.0705
_diffrn_reflns_av_R_equivalents   0.1146
_diffrn_reflns_limit_h_min        -14
_diffrn_reflns_limit_h_max        14
_diffrn_reflns_limit_k_min        -14
_diffrn_reflns_limit_k_max        14
_diffrn_reflns_limit_l_min        -27
_diffrn_reflns_limit_l_max        29
_diffrn_reflns_theta_min          4.031
_diffrn_reflns_theta_max          69.602
_diffrn_reflns_theta_full         67.679
_diffrn_measured_fraction_theta_max   0.981
_diffrn_measured_fraction_theta_full  0.995
_diffrn_reflns_Laue_measured_fraction_max    0.981
_diffrn_reflns_Laue_measured_fraction_full   0.995
_diffrn_reflns_point_group_measured_fraction_max   0.971
_diffrn_reflns_point_group_measured_fraction_full  0.991
_reflns_number_total              3394
_reflns_number_gt                 3353
_reflns_threshold_expression      'I > 2\s(I)'
_reflns_Friedel_coverage          0.666
_reflns_Friedel_fraction_max      0.957
_reflns_Friedel_fraction_full     0.986
 
_reflns_special_details
;
 Reflections were merged by SHELXL according to the crystal
 class for the calculation of statistics and refinement.
 
 _reflns_Friedel_fraction is defined as the number of unique
 Friedel pairs measured divided by the number that would be
 possible theoretically, ignoring centric projections and
 systematic absences.
;
 
_computing_data_collection       'Bruker APEX2'
_computing_cell_refinement       'Bruker SAINT'
_computing_data_reduction        'Bruker SAINT'
_computing_structure_solution    'SHELXS-97 (Sheldrick 2008)'
_computing_structure_refinement  'SHELXL-2014 (Sheldrick 2014)'
_computing_molecular_graphics    'Bruker SHELXTL'
_computing_publication_material  'Bruker SHELXTL'
_refine_special_details           ?
_refine_ls_structure_factor_coef  Fsqd
_refine_ls_matrix_type            full
_refine_ls_weighting_scheme       calc
_refine_ls_weighting_details
'w=1/[\s^2^(Fo^2^)+(0.1107P)^2^+1.1564P] where P=(Fo^2^+2Fc^2^)/3'
_atom_sites_solution_primary      direct 
_atom_sites_solution_secondary    difmap 
_atom_sites_solution_hydrogens    geom
_refine_ls_hydrogen_treatment     constr
_refine_ls_extinction_method      none
_refine_ls_extinction_coef        .
_refine_ls_abs_structure_details
;
 Flack x determined using 1301 quotients [(I+)-(I-)]/[(I+)+(I-)]
 (Parsons, Flack and Wagner, Acta Cryst. B69 (2013) 249-259).
;
_refine_ls_abs_structure_Flack    0.11(8)
_chemical_absolute_configuration  ad
_refine_ls_number_reflns          3394
_refine_ls_number_parameters      237
_refine_ls_number_restraints      0
_refine_ls_R_factor_all           0.0654
_refine_ls_R_factor_gt            0.0651
_refine_ls_wR_factor_ref          0.1603
_refine_ls_wR_factor_gt           0.1599
_refine_ls_goodness_of_fit_ref    1.125
_refine_ls_restrained_S_all       1.125
_refine_ls_shift/su_max           0.001
_refine_ls_shift/su_mean          0.000
 
loop_
 _atom_site_label
 _atom_site_type_symbol
 _atom_site_fract_x
 _atom_site_fract_y
 _atom_site_fract_z
 _atom_site_U_iso_or_equiv
 _atom_site_adp_type
 _atom_site_occupancy
 _atom_site_site_symmetry_order  
 _atom_site_calc_flag
 _atom_site_refinement_flags_posn
 _atom_site_refinement_flags_adp
 _atom_site_refinement_flags_occupancy
 _atom_site_disorder_assembly
 _atom_site_disorder_group
O10 O 0.63028(19) 0.82153(18) 1.08867(9) 0.0207(5) Uani 1 1 d . . . . .
O2 O 0.53646(18) 1.23519(19) 0.89185(9) 0.0203(5) Uani 1 1 d . . . . .
O17 O 1.03912(19) 1.10349(19) 0.95241(9) 0.0218(5) Uani 1 1 d . . . . .
H17 H 1.1072 1.1116 0.9496 0.033 Uiso 1 1 calc R U . . .
N1 N 0.4454(2) 1.1169(2) 0.94824(10) 0.0138(5) Uani 1 1 d . . . . .
H1 H 0.3778 1.1385 0.9421 0.017 Uiso 1 1 calc R U . . .
N4 N 0.74672(19) 1.0906(2) 0.85958(10) 0.0127(5) Uani 1 1 d . . . . .
C22 C 0.5724(3) 0.7668(3) 1.12936(17) 0.0332(9) Uani 1 1 d . . . . .
H22A H 0.5348 0.8205 1.1520 0.050 Uiso 1 1 calc R U . . .
H22B H 0.6237 0.7243 1.1513 0.050 Uiso 1 1 calc R U . . .
H22C H 0.5185 0.7175 1.1131 0.050 Uiso 1 1 calc R U . . .
C10 C 0.5725(2) 0.8917(2) 1.05598(12) 0.0138(6) Uani 1 1 d . . . . .
C9 C 0.6370(2) 0.9469(2) 1.01839(12) 0.0136(6) Uani 1 1 d . . . . .
H9 H 0.7141 0.9363 1.0177 0.016 Uiso 1 1 calc R U . . .
C8 C 0.5878(2) 1.0170(2) 0.98236(11) 0.0116(6) Uani 1 1 d . . . . .
C7 C 0.6344(2) 1.0837(2) 0.93696(12) 0.0118(6) Uani 1 1 d . . . . .
C3 C 0.6633(2) 1.0176(2) 0.88459(12) 0.0122(6) Uani 1 1 d . . . . .
H3 H 0.5974 1.0122 0.8609 0.015 Uiso 1 1 calc R U . . .
C14 C 0.7135(2) 0.9022(2) 0.89340(13) 0.0132(6) Uani 1 1 d . . . . .
H14A H 0.6944 0.8751 0.9297 0.016 Uiso 1 1 calc R U . . .
H14B H 0.6835 0.8503 0.8666 0.016 Uiso 1 1 calc R U . . .
C15 C 0.8390(2) 0.9094(2) 0.88749(12) 0.0132(6) Uani 1 1 d . . . . .
H15 H 0.8743 0.8388 0.8981 0.016 Uiso 1 1 calc R U . . .
C20 C 0.8628(2) 0.9359(2) 0.82969(13) 0.0141(6) Uani 1 1 d . . . . .
C19 C 0.9273(3) 0.8813(3) 0.79607(13) 0.0190(7) Uani 1 1 d . . . . .
H19 H 0.9306 0.9075 0.7602 0.023 Uiso 1 1 calc R U . . .
C18 C 0.9956(3) 0.7822(3) 0.80904(15) 0.0272(8) Uani 1 1 d . . . . .
H18A H 0.9856 0.7627 0.8469 0.041 Uiso 1 1 calc R U . . .
H18B H 1.0729 0.7986 0.8023 0.041 Uiso 1 1 calc R U . . .
H18C H 0.9726 0.7208 0.7863 0.041 Uiso 1 1 calc R U . . .
C13 C 0.4748(2) 1.0363(2) 0.98571(11) 0.0111(6) Uani 1 1 d . . . . .
C2 C 0.5358(2) 1.1576(2) 0.92241(12) 0.0125(6) Uani 1 1 d . . . . .
C21 C 0.8019(3) 1.0395(3) 0.81379(12) 0.0162(7) Uani 1 1 d . . . . .
H21A H 0.8543 1.0923 0.7981 0.019 Uiso 1 1 calc R U . . .
H21B H 0.7469 1.0214 0.7860 0.019 Uiso 1 1 calc R U . . .
C16 C 0.8815(2) 1.0041(2) 0.92231(12) 0.0119(6) Uani 1 1 d . . . . .
H16 H 0.8637 0.9879 0.9607 0.014 Uiso 1 1 calc R U . . .
C17 C 1.0040(2) 1.0186(3) 0.91730(12) 0.0178(7) Uani 1 1 d . . . . .
H17A H 1.0415 0.9494 0.9267 0.021 Uiso 1 1 calc R U . . .
H17B H 1.0231 1.0376 0.8798 0.021 Uiso 1 1 calc R U . . .
C5 C 0.8210(2) 1.1115(2) 0.90565(12) 0.0122(6) Uani 1 1 d . . . . .
H5 H 0.8749 1.1703 0.8966 0.015 Uiso 1 1 calc R U . . .
C6 C 0.7395(2) 1.1519(2) 0.94789(12) 0.0133(6) Uani 1 1 d . . . . .
H6A H 0.7250 1.2312 0.9436 0.016 Uiso 1 1 calc R U . . .
H6B H 0.7674 1.1385 0.9846 0.016 Uiso 1 1 calc R U . . .
C12 C 0.4099(2) 0.9827(2) 1.02274(12) 0.0140(6) Uani 1 1 d . . . . .
H12 H 0.3333 0.9957 1.0243 0.017 Uiso 1 1 calc R U . . .
C11 C 0.4600(2) 0.9085(2) 1.05809(12) 0.0139(6) Uani 1 1 d . . . . .
H11 H 0.4169 0.8697 1.0835 0.017 Uiso 1 1 calc R U . . .
O1S O 0.21194(17) 0.23091(16) 0.05619(9) 0.0151(5) Uani 1 1 d . . . . .
 
loop_
 _atom_site_aniso_label
 _atom_site_aniso_U_11
 _atom_site_aniso_U_22
 _atom_site_aniso_U_33
 _atom_site_aniso_U_23
 _atom_site_aniso_U_13
 _atom_site_aniso_U_12
O10 0.0163(11) 0.0184(11) 0.0273(12) 0.0105(10) 0.0015(9) 0.0004(8)
O2 0.0150(11) 0.0177(11) 0.0280(12) 0.0099(9) 0.0031(9) 0.0071(8)
O17 0.0159(11) 0.0248(12) 0.0247(12) 0.0077(9) -0.0062(9) -0.0105(9)
N1 0.0073(11) 0.0138(13) 0.0202(13) 0.0014(10) 0.0019(9) 0.0036(9)
N4 0.0085(11) 0.0121(11) 0.0175(12) 0.0029(9) 0.0019(9) 0.0008(9)
C22 0.0280(19) 0.032(2) 0.040(2) 0.0221(17) 0.0118(16) 0.0077(14)
C10 0.0159(15) 0.0106(13) 0.0150(14) -0.0011(11) 0.0003(11) -0.0005(11)
C9 0.0089(13) 0.0112(13) 0.0206(15) -0.0005(11) 0.0003(11) -0.0005(10)
C8 0.0074(13) 0.0103(13) 0.0171(14) -0.0010(11) 0.0011(11) -0.0012(10)
C7 0.0046(12) 0.0106(13) 0.0201(15) 0.0013(11) 0.0009(11) 0.0021(10)
C3 0.0060(12) 0.0122(14) 0.0185(15) 0.0022(11) 0.0005(11) 0.0006(10)
C14 0.0072(13) 0.0100(13) 0.0223(14) -0.0022(11) 0.0009(10) -0.0017(10)
C15 0.0068(12) 0.0095(13) 0.0234(15) 0.0002(11) 0.0010(11) 0.0005(10)
C20 0.0078(13) 0.0124(14) 0.0220(15) -0.0006(11) -0.0005(11) 0.0013(10)
C19 0.0150(14) 0.0203(16) 0.0218(16) -0.0025(13) 0.0019(11) 0.0040(11)
C18 0.0283(18) 0.0184(17) 0.0349(18) -0.0082(14) 0.0060(15) 0.0115(13)
C13 0.0088(14) 0.0099(13) 0.0147(13) -0.0042(10) -0.0002(10) 0.0014(9)
C2 0.0087(13) 0.0121(14) 0.0167(14) 0.0016(11) 0.0025(11) 0.0042(11)
C21 0.0137(14) 0.0169(15) 0.0181(15) 0.0039(12) 0.0029(11) 0.0064(11)
C16 0.0075(13) 0.0099(13) 0.0183(14) 0.0021(11) 0.0004(10) 0.0010(10)
C17 0.0076(14) 0.0220(16) 0.0238(15) 0.0037(12) -0.0006(11) -0.0007(10)
C5 0.0069(13) 0.0095(13) 0.0203(14) 0.0047(11) 0.0005(11) 0.0002(10)
C6 0.0097(13) 0.0094(12) 0.0208(14) -0.0003(11) 0.0017(11) -0.0016(10)
C12 0.0086(13) 0.0123(13) 0.0212(14) -0.0036(11) 0.0020(11) -0.0004(10)
C11 0.0145(14) 0.0093(13) 0.0178(14) -0.0022(11) 0.0042(11) -0.0038(11)
O1S 0.0136(10) 0.0089(9) 0.0227(10) 0.0011(8) -0.0043(8) 0.0001(7)
 
_geom_special_details
;
 All esds (except the esd in the dihedral angle between two l.s. planes)
 are estimated using the full covariance matrix.  The cell esds are taken
 into account individually in the estimation of esds in distances, angles
 and torsion angles; correlations between esds in cell parameters are only
 used when they are defined by crystal symmetry.  An approximate (isotropic)
 treatment of cell esds is used for estimating esds involving l.s. planes.
;
 
loop_
 _geom_bond_atom_site_label_1
 _geom_bond_atom_site_label_2
 _geom_bond_distance
 _geom_bond_site_symmetry_2
 _geom_bond_publ_flag
O10 C10 1.377(4) . ?
O10 C22 1.404(4) . ?
O2 C2 1.216(4) . ?
O17 C17 1.422(4) . ?
O17 H17 0.8400 . ?
N1 C2 1.372(4) . ?
N1 C13 1.404(4) . ?
N1 H1 0.8800 . ?
N4 C21 1.464(4) . ?
N4 C5 1.485(4) . ?
N4 C3 1.491(4) . ?
C22 H22A 0.9800 . ?
C22 H22B 0.9800 . ?
C22 H22C 0.9800 . ?
C10 C11 1.390(4) . ?
C10 C9 1.398(4) . ?
C9 C8 1.378(4) . ?
C9 H9 0.9500 . ?
C8 C13 1.403(4) . ?
C8 C7 1.505(4) . ?
C7 C2 1.548(4) . ?
C7 C6 1.555(4) . ?
C7 C3 1.574(4) . ?
C3 C14 1.552(4) . ?
C3 H3 1.0000 . ?
C14 C15 1.543(4) . ?
C14 H14A 0.9900 . ?
C14 H14B 0.9900 . ?
C15 C20 1.504(4) . ?
C15 C16 1.537(4) . ?
C15 H15 1.0000 . ?
C20 C19 1.329(4) . ?
C20 C21 1.520(4) . ?
C19 C18 1.505(4) . ?
C19 H19 0.9500 . ?
C18 H18A 0.9800 . ?
C18 H18B 0.9800 . ?
C18 H18C 0.9800 . ?
C13 C12 1.381(4) . ?
C21 H21A 0.9900 . ?
C21 H21B 0.9900 . ?
C16 C17 1.511(4) . ?
C16 C5 1.562(4) . ?
C16 H16 1.0000 . ?
C17 H17A 0.9900 . ?
C17 H17B 0.9900 . ?
C5 C6 1.530(4) . ?
C5 H5 1.0000 . ?
C6 H6A 0.9900 . ?
C6 H6B 0.9900 . ?
C12 C11 1.404(4) . ?
C12 H12 0.9500 . ?
C11 H11 0.9500 . ?
 
loop_
 _geom_angle_atom_site_label_1
 _geom_angle_atom_site_label_2
 _geom_angle_atom_site_label_3
 _geom_angle
 _geom_angle_site_symmetry_1
 _geom_angle_site_symmetry_3
 _geom_angle_publ_flag
C10 O10 C22 117.7(3) . . ?
C17 O17 H17 109.5 . . ?
C2 N1 C13 111.1(2) . . ?
C2 N1 H1 124.5 . . ?
C13 N1 H1 124.5 . . ?
C21 N4 C5 113.2(2) . . ?
C21 N4 C3 112.7(2) . . ?
C5 N4 C3 101.4(2) . . ?
O10 C22 H22A 109.5 . . ?
O10 C22 H22B 109.5 . . ?
H22A C22 H22B 109.5 . . ?
O10 C22 H22C 109.5 . . ?
H22A C22 H22C 109.5 . . ?
H22B C22 H22C 109.5 . . ?
O10 C10 C11 125.2(3) . . ?
O10 C10 C9 114.0(3) . . ?
C11 C10 C9 120.8(3) . . ?
C8 C9 C10 119.3(3) . . ?
C8 C9 H9 120.3 . . ?
C10 C9 H9 120.3 . . ?
C9 C8 C13 119.6(3) . . ?
C9 C8 C7 131.4(3) . . ?
C13 C8 C7 109.0(3) . . ?
C8 C7 C2 101.4(2) . . ?
C8 C7 C6 118.1(2) . . ?
C2 C7 C6 111.8(2) . . ?
C8 C7 C3 115.4(2) . . ?
C2 C7 C3 106.2(2) . . ?
C6 C7 C3 103.6(2) . . ?
N4 C3 C14 109.4(2) . . ?
N4 C3 C7 101.1(2) . . ?
C14 C3 C7 115.9(2) . . ?
N4 C3 H3 110.0 . . ?
C14 C3 H3 110.0 . . ?
C7 C3 H3 110.0 . . ?
C15 C14 C3 109.1(2) . . ?
C15 C14 H14A 109.9 . . ?
C3 C14 H14A 109.9 . . ?
C15 C14 H14B 109.9 . . ?
C3 C14 H14B 109.9 . . ?
H14A C14 H14B 108.3 . . ?
C20 C15 C16 108.2(2) . . ?
C20 C15 C14 107.2(2) . . ?
C16 C15 C14 109.0(2) . . ?
C20 C15 H15 110.8 . . ?
C16 C15 H15 110.8 . . ?
C14 C15 H15 110.8 . . ?
C19 C20 C15 127.5(3) . . ?
C19 C20 C21 122.9(3) . . ?
C15 C20 C21 109.5(2) . . ?
C20 C19 C18 126.7(3) . . ?
C20 C19 H19 116.7 . . ?
C18 C19 H19 116.7 . . ?
C19 C18 H18A 109.5 . . ?
C19 C18 H18B 109.5 . . ?
H18A C18 H18B 109.5 . . ?
C19 C18 H18C 109.5 . . ?
H18A C18 H18C 109.5 . . ?
H18B C18 H18C 109.5 . . ?
C12 C13 C8 121.7(3) . . ?
C12 C13 N1 129.0(3) . . ?
C8 C13 N1 109.3(2) . . ?
O2 C2 N1 125.5(3) . . ?
O2 C2 C7 126.6(3) . . ?
N1 C2 C7 107.8(2) . . ?
N4 C21 C20 112.1(2) . . ?
N4 C21 H21A 109.2 . . ?
C20 C21 H21A 109.2 . . ?
N4 C21 H21B 109.2 . . ?
C20 C21 H21B 109.2 . . ?
H21A C21 H21B 107.9 . . ?
C17 C16 C15 112.1(2) . . ?
C17 C16 C5 110.4(2) . . ?
C15 C16 C5 108.8(2) . . ?
C17 C16 H16 108.5 . . ?
C15 C16 H16 108.5 . . ?
C5 C16 H16 108.5 . . ?
O17 C17 C16 109.5(3) . . ?
O17 C17 H17A 109.8 . . ?
C16 C17 H17A 109.8 . . ?
O17 C17 H17B 109.8 . . ?
C16 C17 H17B 109.8 . . ?
H17A C17 H17B 108.2 . . ?
N4 C5 C6 100.9(2) . . ?
N4 C5 C16 110.5(2) . . ?
C6 C5 C16 113.4(2) . . ?
N4 C5 H5 110.6 . . ?
C6 C5 H5 110.6 . . ?
C16 C5 H5 110.6 . . ?
C5 C6 C7 104.1(2) . . ?
C5 C6 H6A 110.9 . . ?
C7 C6 H6A 110.9 . . ?
C5 C6 H6B 110.9 . . ?
C7 C6 H6B 110.9 . . ?
H6A C6 H6B 109.0 . . ?
C13 C12 C11 118.3(3) . . ?
C13 C12 H12 120.8 . . ?
C11 C12 H12 120.8 . . ?
C10 C11 C12 120.2(3) . . ?
C10 C11 H11 119.9 . . ?
C12 C11 H11 119.9 . . ?
 
loop_
 _geom_torsion_atom_site_label_1
 _geom_torsion_atom_site_label_2
 _geom_torsion_atom_site_label_3
 _geom_torsion_atom_site_label_4
 _geom_torsion
 _geom_torsion_site_symmetry_1
 _geom_torsion_site_symmetry_2
 _geom_torsion_site_symmetry_3
 _geom_torsion_site_symmetry_4
 _geom_torsion_publ_flag
C22 O10 C10 C11 -3.7(5) . . . . ?
C22 O10 C10 C9 176.9(3) . . . . ?
O10 C10 C9 C8 178.1(3) . . . . ?
C11 C10 C9 C8 -1.4(4) . . . . ?
C10 C9 C8 C13 3.3(4) . . . . ?
C10 C9 C8 C7 -177.7(3) . . . . ?
C9 C8 C7 C2 -169.4(3) . . . . ?
C13 C8 C7 C2 9.6(3) . . . . ?
C9 C8 C7 C6 -47.0(4) . . . . ?
C13 C8 C7 C6 132.1(3) . . . . ?
C9 C8 C7 C3 76.3(4) . . . . ?
C13 C8 C7 C3 -104.7(3) . . . . ?
C21 N4 C3 C14 47.7(3) . . . . ?
C5 N4 C3 C14 -73.7(3) . . . . ?
C21 N4 C3 C7 170.4(2) . . . . ?
C5 N4 C3 C7 49.1(2) . . . . ?
C8 C7 C3 N4 -156.6(2) . . . . ?
C2 C7 C3 N4 91.9(2) . . . . ?
C6 C7 C3 N4 -26.0(3) . . . . ?
C8 C7 C3 C14 -38.5(3) . . . . ?
C2 C7 C3 C14 -150.0(2) . . . . ?
C6 C7 C3 C14 92.2(3) . . . . ?
N4 C3 C14 C15 14.7(3) . . . . ?
C7 C3 C14 C15 -98.8(3) . . . . ?
C3 C14 C15 C20 -67.1(3) . . . . ?
C3 C14 C15 C16 49.8(3) . . . . ?
C16 C15 C20 C19 117.1(3) . . . . ?
C14 C15 C20 C19 -125.5(3) . . . . ?
C16 C15 C20 C21 -62.1(3) . . . . ?
C14 C15 C20 C21 55.2(3) . . . . ?
C15 C20 C19 C18 -2.9(6) . . . . ?
C21 C20 C19 C18 176.3(3) . . . . ?
C9 C8 C13 C12 -3.1(4) . . . . ?
C7 C8 C13 C12 177.7(3) . . . . ?
C9 C8 C13 N1 174.9(3) . . . . ?
C7 C8 C13 N1 -4.2(3) . . . . ?
C2 N1 C13 C12 173.8(3) . . . . ?
C2 N1 C13 C8 -4.1(3) . . . . ?
C13 N1 C2 O2 -172.4(3) . . . . ?
C13 N1 C2 C7 10.4(3) . . . . ?
C8 C7 C2 O2 170.9(3) . . . . ?
C6 C7 C2 O2 44.2(4) . . . . ?
C3 C7 C2 O2 -68.2(4) . . . . ?
C8 C7 C2 N1 -12.0(3) . . . . ?
C6 C7 C2 N1 -138.7(3) . . . . ?
C3 C7 C2 N1 109.0(3) . . . . ?
C5 N4 C21 C20 53.6(3) . . . . ?
C3 N4 C21 C20 -60.8(3) . . . . ?
C19 C20 C21 N4 -173.5(3) . . . . ?
C15 C20 C21 N4 5.8(3) . . . . ?
C20 C15 C16 C17 -62.0(3) . . . . ?
C14 C15 C16 C17 -178.2(2) . . . . ?
C20 C15 C16 C5 60.4(3) . . . . ?
C14 C15 C16 C5 -55.9(3) . . . . ?
C15 C16 C17 O17 -177.0(2) . . . . ?
C5 C16 C17 O17 61.5(3) . . . . ?
C21 N4 C5 C6 -174.2(2) . . . . ?
C3 N4 C5 C6 -53.2(2) . . . . ?
C21 N4 C5 C16 -54.0(3) . . . . ?
C3 N4 C5 C16 67.0(3) . . . . ?
C17 C16 C5 N4 120.0(3) . . . . ?
C15 C16 C5 N4 -3.4(3) . . . . ?
C17 C16 C5 C6 -127.6(3) . . . . ?
C15 C16 C5 C6 109.0(3) . . . . ?
N4 C5 C6 C7 35.2(3) . . . . ?
C16 C5 C6 C7 -82.9(3) . . . . ?
C8 C7 C6 C5 123.5(3) . . . . ?
C2 C7 C6 C5 -119.5(3) . . . . ?
C3 C7 C6 C5 -5.5(3) . . . . ?
C8 C13 C12 C11 0.9(4) . . . . ?
N1 C13 C12 C11 -176.7(3) . . . . ?
O10 C10 C11 C12 179.8(3) . . . . ?
C9 C10 C11 C12 -0.9(4) . . . . ?
C13 C12 C11 C10 1.1(4) . . . . ?
 
loop_
 _geom_hbond_atom_site_label_D 
 _geom_hbond_atom_site_label_H 
 _geom_hbond_atom_site_label_A 
 _geom_hbond_distance_DH 
 _geom_hbond_distance_HA 
 _geom_hbond_distance_DA 
 _geom_hbond_angle_DHA 
 _geom_hbond_site_symmetry_A 
C5 H5 O2  1.00 2.48 3.440(4) 161.0 4_576
C22 H22A N1  0.98 2.66 3.612(5) 163.6 2_655
N1 H1 O1S  0.88 2.01 2.868(3) 165.8 7_566
O17 H17 O1S  0.84 1.95 2.700(3) 147.8 7_666
C5 H5 O2  1.00 2.48 3.440(4) 161.0 4_576
C22 H22A N1  0.98 2.66 3.612(5) 163.6 2_655
N1 H1 O1S  0.88 2.01 2.868(3) 165.8 7_566
O17 H17 O1S  0.84 1.95 2.700(3) 147.8 7_666
C5 H5 O2  1.00 2.48 3.440(4) 161.0 4_576
C22 H22A N1  0.98 2.66 3.612(5) 163.6 2_655
N1 H1 O1S  0.88 2.01 2.868(3) 165.8 7_566
O17 H17 O1S  0.84 1.95 2.700(3) 147.8 7_666
O17 H17 O1S  0.84 1.95 2.700(3) 147.8 7_666
N1 H1 O1S  0.88 2.01 2.868(3) 165.8 7_566
C22 H22A N1  0.98 2.66 3.612(5) 163.6 2_655
C5 H5 O2  1.00 2.48 3.440(4) 161.0 4_576
O17 H17 O1S  0.84 1.95 2.700(3) 147.8 7_666
N1 H1 O1S  0.88 2.01 2.868(3) 165.8 7_566
C22 H22A N1  0.98 2.66 3.612(5) 163.6 2_655
C5 H5 O2  1.00 2.48 3.440(4) 161.0 4_576
 
_refine_diff_density_max    0.740
_refine_diff_density_min   -0.530
_refine_diff_density_rms    0.121

_shelx_res_file
;

    cu_fwt42_0m.res created by SHELXL-2014/7

TITL cu_fwt42_0m in P4(1)2(1)2
CELL 1.54178 12.2146 12.2146 24.9041 90.000 90.000 90.000
ZERR 8.00 0.0002 0.0002 0.0006 0.000 0.000 0.000
LATT -1
SYMM -y+1/2, x+1/2, z+1/4
SYMM y+1/2, -x+1/2, z+3/4
SYMM x+1/2, -y+1/2, -z+3/4
SYMM -x+1/2, y+1/2, -z+1/4
SYMM -x, -y, z+1/2
SYMM y, x, -z
SYMM -y, -x, -z+1/2
SFAC C  H  N  O
UNIT 160  208  16  32
L.S. 10
ACTA
BOND $H
FMAP 2
PLAN -3
HTAB C5 O2_$4
HTAB C22 N1_$3
HTAB N1 O1S_$2
HTAB O17 O1S_$1
HTAB C5 O2_$4
HTAB C22 N1_$3
HTAB N1 O1S_$2
HTAB O17 O1S_$1
HTAB C5 O2_$4
EQIV $4 x+1/2, -y+5/2, -z+7/4
HTAB C22 N1_$3
EQIV $3 -y+3/2, x+1/2, z+1/4
HTAB N1 O1S_$2
EQIV $2 y, x+1, -z+1
HTAB O17 O1S_$1
EQIV $1 y+1, x+1, -z+1
HTAB
CONF
SIZE 0.200 0.200 1.270
HTAB O17 O1S_$1
HTAB N1 O1S_$2
HTAB C22 N1_$3
HTAB C5 O2_$4
HTAB O17 O1S_$1
HTAB N1 O1S_$2
HTAB C22 N1_$3
HTAB C5 O2_$4
TEMP -173.000
WGHT    0.110700    1.156400
FVAR       0.13563
O10   4    0.630277    0.821526    1.088671    11.00000    0.01635    0.01837 =
         0.02727    0.01049    0.00149    0.00041
O2    4    0.536456    1.235186    0.891853    11.00000    0.01502    0.01772 =
         0.02804    0.00987    0.00309    0.00708
O17   4    1.039117    1.103487    0.952409    11.00000    0.01593    0.02484 =
         0.02469    0.00767   -0.00621   -0.01047
AFIX  83
H17   2    1.107168    1.111588    0.949603    11.00000   -1.50000
AFIX   0
N1    3    0.445386    1.116887    0.948243    11.00000    0.00734    0.01384 =
         0.02021    0.00140    0.00191    0.00360
AFIX  43
H1    2    0.377794    1.138485    0.942129    11.00000   -1.20000
AFIX   0
N4    3    0.746716    1.090563    0.859585    11.00000    0.00846    0.01207 =
         0.01752    0.00287    0.00194    0.00084
C22   1    0.572441    0.766832    1.129362    11.00000    0.02796    0.03160 =
         0.04006    0.02208    0.01185    0.00774
AFIX 137
H22A  2    0.534819    0.820533    1.152040    11.00000   -1.50000
H22B  2    0.623679    0.724266    1.151295    11.00000   -1.50000
H22C  2    0.518466    0.717532    1.113144    11.00000   -1.50000
AFIX   0
C10   1    0.572466    0.891721    1.055981    11.00000    0.01593    0.01063 =
         0.01498   -0.00105    0.00028   -0.00050
C9    1    0.637024    0.946935    1.018388    11.00000    0.00892    0.01125 =
         0.02061   -0.00045    0.00035   -0.00045
AFIX  43
H9    2    0.714051    0.936266    1.017683    11.00000   -1.20000
AFIX   0
C8    1    0.587840    1.016998    0.982357    11.00000    0.00744    0.01031 =
         0.01707   -0.00098    0.00111   -0.00121
C7    1    0.634395    1.083699    0.936964    11.00000    0.00458    0.01065 =
         0.02014    0.00131    0.00091    0.00212
C3    1    0.663277    1.017562    0.884592    11.00000    0.00597    0.01221 =
         0.01852    0.00225    0.00047    0.00065
AFIX  13
H3    2    0.597416    1.012242    0.860884    11.00000   -1.20000
AFIX   0
C14   1    0.713486    0.902191    0.893401    11.00000    0.00717    0.01003 =
         0.02230   -0.00222    0.00092   -0.00172
AFIX  23
H14A  2    0.694439    0.875087    0.929681    11.00000   -1.20000
H14B  2    0.683508    0.850317    0.866628    11.00000   -1.20000
AFIX   0
C15   1    0.838992    0.909375    0.887488    11.00000    0.00677    0.00948 =
         0.02337    0.00020    0.00102    0.00052
AFIX  13
H15   2    0.874339    0.838751    0.898070    11.00000   -1.20000
AFIX   0
C20   1    0.862808    0.935944    0.829692    11.00000    0.00785    0.01245 =
         0.02197   -0.00060   -0.00047    0.00127
C19   1    0.927271    0.881311    0.796070    11.00000    0.01504    0.02029 =
         0.02181   -0.00254    0.00187    0.00405
AFIX  43
H19   2    0.930580    0.907483    0.760185    11.00000   -1.20000
AFIX   0
C18   1    0.995563    0.782220    0.809037    11.00000    0.02829    0.01844 =
         0.03486   -0.00824    0.00604    0.01154
AFIX 137
H18A  2    0.985615    0.762703    0.846893    11.00000   -1.50000
H18B  2    1.072901    0.798613    0.802324    11.00000   -1.50000
H18C  2    0.972642    0.720820    0.786338    11.00000   -1.50000
AFIX   0
C13   1    0.474846    1.036266    0.985709    11.00000    0.00880    0.00992 =
         0.01470   -0.00423   -0.00021    0.00136
C2    1    0.535839    1.157580    0.922412    11.00000    0.00869    0.01207 =
         0.01670    0.00160    0.00247    0.00421
C21   1    0.801878    1.039494    0.813793    11.00000    0.01365    0.01693 =
         0.01815    0.00395    0.00286    0.00645
AFIX  23
H21A  2    0.854323    1.092307    0.798056    11.00000   -1.20000
H21B  2    0.746919    1.021388    0.785958    11.00000   -1.20000
AFIX   0
C16   1    0.881531    1.004102    0.922312    11.00000    0.00754    0.00994 =
         0.01829    0.00207    0.00040    0.00103
AFIX  13
H16   2    0.863741    0.987917    0.960694    11.00000   -1.20000
AFIX   0
C17   1    1.003974    1.018616    0.917301    11.00000    0.00764    0.02201 =
         0.02376    0.00373   -0.00060   -0.00065
AFIX  23
H17A  2    1.041490    0.949352    0.926662    11.00000   -1.20000
H17B  2    1.023061    1.037564    0.879801    11.00000   -1.20000
AFIX   0
C5    1    0.821017    1.111485    0.905650    11.00000    0.00694    0.00951 =
         0.02029    0.00467    0.00048    0.00017
AFIX  13
H5    2    0.874910    1.170279    0.896588    11.00000   -1.20000
AFIX   0
C6    1    0.739512    1.151931    0.947892    11.00000    0.00968    0.00936 =
         0.02078   -0.00026    0.00167   -0.00161
AFIX  23
H6A   2    0.725003    1.231182    0.943564    11.00000   -1.20000
H6B   2    0.767445    1.138463    0.984619    11.00000   -1.20000
AFIX   0
C12   1    0.409922    0.982709    1.022742    11.00000    0.00857    0.01234 =
         0.02123   -0.00358    0.00196   -0.00039
AFIX  43
H12   2    0.333308    0.995745    1.024251    11.00000   -1.20000
AFIX   0
C11   1    0.459998    0.908533    1.058093    11.00000    0.01449    0.00926 =
         0.01782   -0.00224    0.00419   -0.00380
AFIX  43
H11   2    0.416925    0.869729    1.083521    11.00000   -1.20000
AFIX   0
O1S   4    0.211941    0.230910    0.056186    11.00000    0.01363    0.00887 =
         0.02266    0.00107   -0.00426    0.00005
HKLF 4 1 1 0 0 0 1 0 0 0 1

REM  cu_fwt42_0m in P4(1)2(1)2
REM R1 =  0.0651 for    3353 Fo > 4sig(Fo)  and  0.0654 for all    3394 data
REM    237 parameters refined using      0 restraints

END

WGHT      0.1106      1.1684

REM Instructions for potential hydrogen bonds
HTAB O17 O1S_$1
HTAB N1 O1S_$2
HTAB C22 N1_$3
HTAB C5 O2_$4

REM Highest difference peak  0.740,  deepest hole -0.530,  1-sigma level  0.121
Q1    1   0.2325  0.2247  0.0114  11.00000  0.05    0.74
Q2    1   1.0703  1.0703  1.0000  10.50000  0.05    0.72
Q3    1   0.5218  1.2343  0.8447  11.00000  0.05    0.49
;
_shelx_res_checksum   31032

_shelx_hkl_file
;
  -1   0   0   -0.82    0.01
   1   0   0   -0.83    0.01
   1   0   0   -0.81    0.01
   1   0   0   -0.84    0.02
   2   0   0  561.68   65.57
  -3   0   0   -0.08    0.06
   3   0   0   -0.10    0.04
   3   0   0   -0.08    0.06
   4   0   0    9.03    0.83
   4   0   0    8.30    1.07
   5   0   0    0.05    0.04
   5   0   0    0.04    0.06
   6   0   0   77.92    7.63
   6   0   0   80.57    6.80
   6   0   0   94.76    9.91
   7   0   0    0.02    0.05
   7   0   0    0.08    0.13
   7   0   0    0.21    0.12
   8   0   0   67.35    7.40
   9   0   0    0.05    0.07
 -10   0   0    0.00    0.14
  10   0   0    0.11    0.10
  10   0   0    0.02    0.04
 -11   0   0   -0.01    0.14
  11   0   0    0.06    0.05
 -12   0   0    0.20    0.15
 -13   0   0   -0.10    0.14
 -14   0   0    2.48    0.25
   0  -1   0   -0.57    0.02
   0   1   0   -0.59    0.01
   0  -1   0   -0.60    0.01
   1   1   0  284.90   25.64
  -2   1   0    5.97    0.49
   2  -1   0    5.63    0.48
  -2  -1   0    4.19    0.48
   2   1   0    4.51    0.47
   3  -1   0    2.64    0.24
  -3  -1   0    2.15    0.25
   3  -1   0    1.69    0.32
  -3   1   0    2.19    0.25
   3   1   0    2.08    0.22
   5  -1   0    8.56    0.79
   5   1   0    8.90    0.78
   5   1   0    8.03    0.68
   5  -1   0    7.11    1.02
   6  -1   0   61.88    7.37
   6  -1   0   65.66    5.69
   6   1   0   59.99    5.05
   6   1   0   61.90    5.67
   6  -1   0   63.58    6.84
   7  -1   0    8.44    0.97
   7  -1   0    6.46    0.90
   7   1   0    7.32    0.72
   7   1   0    7.24    0.63
   8  -1   0    3.95    0.40
   8  -1   0    3.66    0.60
   8  -1   0    5.31    0.64
   9   1   0    3.46    0.33
   9  -1   0    2.40    0.50
  10  -1   0    5.20    0.80
  10   1   0    5.77    0.55
  10   1   0    5.73    0.39
  10  -1   0    6.13    0.39
  11   1   0    5.69    0.58
  11   1   0    6.74    0.42
 -12   1   0    1.71    0.28
 -12  -1   0    0.85    0.21
  12   1   0    1.90    0.15
 -13   1   0    1.64    0.24
 -13  -1   0    0.89    0.19
 -14  -1   0    0.05    0.10
 -14   1   0    0.02    0.09
   0  -2   0  386.11   36.44
   0   2   0  423.24   36.45
   1  -2   0    4.93    0.47
  -1  -2   0    4.41    0.45
   1   2   0    4.91    0.45
  -2   2   0    7.86    0.72
   2   2   0    7.31    0.70
  -3   2   0  271.56   24.44
  -4   2   0   24.25    2.30
   4  -2   0   25.46    2.29
   5  -2   0   19.54    2.03
   5   2   0   23.03    1.79
   5   2   0   22.99    2.01
   6  -2   0    5.99    0.69
   6   2   0    5.77    0.47
   6  -2   0    4.63    0.74
   6   2   0    5.43    0.54
   7  -2   0    0.22    0.15
   7   2   0    0.24    0.08
   7   2   0    0.38    0.08
   7  -2   0    0.26    0.15
   7   2   0    0.66    0.20
   8   2   0   28.02    2.29
   8  -2   0   28.03    3.16
   9  -2   0    1.04    0.31
  10  -2   0    1.27    0.35
 -10   2   0    0.91    0.22
  10   2   0    1.45    0.14
  10   2   0    1.60    0.21
  11   2   0    0.52    0.08
  11  -2   0    0.52    0.24
 -11  -2   0    0.07    0.13
  11   2   0    0.49    0.13
 -12   2   0    0.36    0.18
  12   2   0    0.28    0.07
 -12  -2   0    0.07    0.13
 -13  -2   0    2.37    0.27
 -14  -2   0    0.68    0.14
 -14   2   0    0.66    0.13
   0  -3   0    0.20    0.06
   0  -3   0    0.03    0.07
   0   3   0    0.08    0.05
   1  -3   0    2.01    0.23
  -1  -3   0    1.94    0.21
   1   3   0    1.95    0.21
   1  -3   0    1.79    0.30
   2   3   0  161.16   14.97
   2  -3   0  171.62   14.99
   3   3   0   15.72    1.48
  -3   3   0   16.63    1.50
  -4   3   0   92.67    9.08
   4   3   0  101.42    8.09
   4   3   0  107.26    9.06
   5  -3   0   20.65    2.20
   5   3   0   19.20    1.80
   5   3   0   19.02    1.60
   6  -3   0  204.23   21.74
   6   3   0  196.70   18.05
   7   3   0    6.40    0.66
   7  -3   0    5.94    0.92
   7   3   0    7.06    0.58
   7  -3   0    7.45    0.86
   8  -3   0    5.52    0.78
   8   3   0    5.93    0.51
   9  -3   0    1.07    0.31
   9   3   0    1.04    0.15
 -10   3   0    3.30    0.39
  10   3   0    4.17    0.27
  10  -3   0    2.87    0.57
  10   3   0    3.53    0.37
 -11   3   0    2.96    0.35
  11   3   0    3.10    0.22
  11  -3   0    2.19    0.49
  12   3   0    2.23    0.18
 -12   3   0    2.65    0.30
 -13   3   0    7.37    0.54
  13   3   0    7.43    0.47
  14   3   0    3.83    0.26
 -14   3   0    4.28    0.31
   0  -4   0    6.17    0.79
   1   4   0    0.41    0.08
   1   4   0    0.40    0.08
  -2   4   0   43.62    3.73
  -2  -4   0   38.27    4.86
  -3   4   0  112.00    9.97
   3   4   0   98.39    8.88
   3   4   0  114.85    9.95
  -3  -4   0  116.83   12.97
   4   4   0    3.81    0.35
   4   4   0    3.90    0.39
  -4   4   0    3.78    0.42
  -4  -4   0    3.94    0.61
   5   4   0    4.64    0.37
   5   4   0    3.72    0.42
   5  -4   0    4.47    0.57
   6   4   0    3.50    0.29
   6  -4   0    3.50    0.48
   6   4   0    2.62    0.33
   7   4   0   15.79    1.31
   8   4   0   38.44    3.07
   8  -4   0   36.55    4.21
   9   4   0   12.80    1.06
   9   4   0   12.75    0.79
   9  -4   0   12.50    1.54
  -9   4   0   11.36    0.86
  10   4   0   21.53    1.94
  10  -4   0   21.22    2.71
  10   4   0   24.43    1.44
 -10   4   0   25.18    1.53
  10   4   0   23.61    1.34
  10   4   0   25.02    1.98
  11   4   0    0.62    0.09
  11   4   0    0.60    0.08
 -11   4   0    0.70    0.17
  11  -4   0    0.47    0.25
 -11  -4   0    0.08    0.12
 -12   4   0    0.35    0.13
  12   4   0    0.39    0.07
 -12  -4   0    0.07    0.11
  12   4   0    0.29    0.07
 -13   4   0    0.92    0.15
  13   4   0    0.92    0.10
  13   4   0    0.79    0.09
   0  -5   0    0.17    0.10
   0   5   0    0.10    0.05
  -1  -5   0    7.49    0.97
  -2   5   0   27.08    2.23
  -2  -5   0   22.56    2.92
   2   5   0   22.93    1.97
   3   5   0   19.11    1.62
  -3  -5   0   21.09    2.45
  -3   5   0   19.69    1.84
   4   5   0    4.97    0.44
  -4  -5   0    4.28    0.66
   4  -5   0    3.99    0.56
   4   5   0    4.21    0.38
  -4   5   0    4.02    0.45
   5   5   0   53.49    4.66
   5  -5   0   52.95    5.66
   5   5   0   51.25    4.15
  -5  -5   0   47.04    6.18
   6  -5   0   31.27    3.28
   6   5   0   27.42    2.37
   7  -5   0    9.27    1.16
   7   5   0    9.27    0.79
   8   5   0    6.34    0.56
   8  -5   0    6.24    0.87
   9   5   0   59.63    4.71
   9   5   0   60.13    3.48
   9   5   0   59.61    3.24
   9  -5   0   53.15    6.44
  -9   5   0   56.52    3.53
  10   5   0   25.47    2.25
  10  -5   0   24.15    3.12
 -10   5   0   28.01    1.72
  10   5   0   28.06    1.55
  10   5   0   28.92    2.29
  10   5   0   28.63    1.66
  11  -5   0    6.32    1.00
  11   5   0    7.89    0.46
  11   5   0    7.97    0.50
 -11   5   0    8.04    0.56
  12   5   0    6.63    0.40
 -12   5   0    6.71    0.48
  12   5   0    6.17    0.42
  13   5   0    1.27    0.11
 -13   5   0    1.43    0.16
  13   5   0    1.37    0.12
   1   6   0   60.25    4.35
  -1  -6   0   46.71    6.37
  -2   6   0    6.04    0.59
   2   6   0    6.41    0.52
  -2  -6   0    5.43    0.82
  -3   6   0  206.31   18.89
  -3  -6   0  208.62   24.58
   3   6   0  214.15   16.86
   4  -6   0    3.00    0.47
  -4  -6   0    2.78    0.54
  -4   6   0    3.60    0.37
   4   6   0    3.47    0.31
   5  -6   0   24.80    2.96
  -5  -6   0   24.73    3.28
   5   6   0   28.43    2.15
   6  -6   0    0.54    0.21
   6   6   0    0.55    0.10
   7  -6   0    6.77    0.89
   7   6   0    6.37    0.57
   8   6   0    0.17    0.06
   8  -6   0    0.13    0.21
   8   6   0    0.05    0.07
  -8   6   0    0.13    0.11
   8   6   0    0.08    0.07
  -9   6   0   19.04    1.33
  -9   6   0   20.05    1.28
   9   6   0   18.84    1.66
   9   6   0   20.53    1.27
   9   6   0   20.60    1.14
   9   6   0   21.30    1.70
   9   6   0   20.17    1.24
   9  -6   0   19.06    2.36
 -10   6   0    8.52    0.58
  10   6   0    8.35    0.48
  10  -6   0    6.51    1.04
  10   6   0    7.99    0.52
 -11   6   0    1.27    0.18
  11   6   0    1.03    0.12
  11   6   0    1.21    0.11
 -12   6   0    2.36    0.21
  12   6   0    1.90    0.15
  12   6   0    1.93    0.16
  13   6   0    0.94    0.09
  13   6   0    0.91    0.09
 -13   6   0    0.98    0.12
   0   7   0    0.05    0.06
   0  -7   0    0.28    0.16
   1   7   0    6.97    0.67
  -1   7   0    9.11    0.78
   2   7   0    0.30    0.07
   2  -7   0    0.10    0.14
   2   7   0    0.56    0.12
  -2   7   0    0.42    0.10
  -2  -7   0    0.16    0.14
  -3   7   0    7.59    0.77
   3   7   0    8.64    0.68
  -3  -7   0    7.00    1.08
  -4   7   0   13.15    1.44
   4   7   0   17.19    1.27
   5  -7   0    7.79    1.17
   5   7   0   10.64    0.81
   6  -7   0    5.69    0.90
   6   7   0    7.32    0.60
  -7   7   0    8.80    0.59
   7  -7   0    7.80    1.11
   7   7   0    8.43    0.73
   7   7   0    8.57    0.56
   7   7   0    8.27    0.50
   8   7   0   17.25    1.08
   8  -7   0   16.91    2.07
   8   7   0   18.50    1.48
  -8   7   0   16.17    1.61
   8   7   0   18.38    1.11
  -8   7   0   16.69    1.15
   8   7   0   17.04    1.19
  -8   7   0   17.27    1.11
   8   7   0   16.68    1.44
   8   7   0   17.07    0.99
   9   7   0   22.29    1.32
   9   7   0   21.65    1.29
   9   7   0   20.02    1.73
   9  -7   0   18.38    2.44
  -9   7   0   22.99    1.33
   9   7   0   22.02    1.19
  -9   7   0   21.13    1.37
  -9   7   0   17.81    1.91
 -10   7   0   19.88    1.33
 -10   7   0   20.55    1.29
  10   7   0   20.02    1.16
  10   7   0   20.69    1.25
  11   7   0    0.39    0.08
 -11  -7   0    0.07    0.10
 -11   7   0    0.54    0.12
  11   7   0    0.59    0.07
  12   7   0    1.28    0.11
 -12   7   0    1.46    0.16
  12   7   0    1.32    0.12
   2   8   0   29.19    2.38
   3   8   0    7.00    0.61
   4   8   0   44.06    3.58
   5   8   0    7.02    0.62
   6   8   0    0.01    0.05
   6   8   0    0.14    0.09
   6   8   0    0.07    0.07
  -6   8   0    0.08    0.09
   7   8   0   17.70    1.20
  -7   8   0   18.45    1.12
   7   8   0   18.18    1.01
   7  -8   0   14.29    2.08
   7   8   0   17.67    1.12
  -7   8   0   17.08    1.16
  -7   8   0   18.52    1.65
   7   8   0   17.59    1.10
   7   8   0   16.86    1.46
   8   8   0   82.52    6.90
   8   8   0   89.04    5.27
  -8   8   0   87.99    5.13
  -8   8   0   84.46    5.31
  -8   8   0   83.02    7.59
   8   8   0   87.33    4.75
   8   8   0   80.77    5.70
   8   8   0   87.16    5.10
  -9   8   0    3.48    0.31
  -9   8   0    3.54    0.30
   9   8   0    3.48    0.23
   9   8   0    3.66    0.26
   9  -8   0    2.40    0.56
   9   8   0    3.59    0.27
 -10   8   0    0.28    0.11
 -10   8   0    0.15    0.10
  10   8   0    0.16    0.06
  10   8   0    0.18    0.05
  10   8   0    0.20    0.07
 -11  -8   0    0.04    0.09
 -11   8   0    0.16    0.08
  11   8   0    0.10    0.04
  11   8   0    0.14    0.05
  12   8   0   17.09    0.95
  12   8   0   16.51    1.02
   0  -9   0    0.73    0.54
  -1  -9   0    5.52    1.29
   2  -9   0    2.31    0.76
  -2  -9   0    0.97    0.61
   3  -9   0    3.08    0.84
   3   9   0    1.28    0.16
   4   9   0   13.28    0.84
   4   9   0   12.46    1.10
   4   9   0   12.91    0.77
  -4   9   0   13.57    0.86
  -5   9   0   61.05    3.83
  -5   9   0   64.54    3.71
  -5   9   0   58.91    5.47
   5   9   0   62.55    3.43
   5   9   0   58.89    4.97
   5   9   0   61.04    3.69
   5   9   0   61.81    3.81
   6   9   0   19.78    1.76
   6   9   0   21.27    1.36
   6   9   0   21.59    1.22
  -6   9   0   21.29    1.39
   6   9   0   22.00    1.45
   6   9   0   22.15    1.33
  -6   9   0   21.88    1.34
  -6   9   0   19.93    1.97
   7   9   0   21.03    1.89
   7   9   0   22.88    1.45
   7   9   0   23.77    1.30
   7   9   0   22.90    1.41
  -7   9   0   23.56    1.43
   7   9   0   23.30    1.56
  -7   9   0   22.43    1.48
  -7   9   0   22.18    2.11
   8   9   0    3.53    0.28
   8   9   0    3.69    0.24
  -8   9   0    3.35    0.31
  -8   9   0    3.74    0.31
  -8   9   0    3.79    0.45
   8   9   0    3.56    0.28
  -9   9   0   22.97    1.46
   9   9   0   22.53    1.38
   9   9   0   22.10    1.42
   9   9   0   22.13    1.28
  -9   9   0   23.27    1.41
 -10   9   0    0.05    0.08
  10   9   0    0.01    0.05
  10   9   0    0.03    0.04
  11   9   0    7.63    0.49
  11   9   0    7.84    0.45
   0  10   0    0.17    0.09
   0  10   0    0.30    0.11
   0 -10   0    0.22    0.55
  -1 -10   0    8.49    1.57
   1  10   0    7.13    0.48
  -1  10   0    7.57    0.53
  -1  10   0    7.59    0.49
   1  10   0    6.93    0.52
  -2  10   0    1.61    0.20
  -2 -10   0    2.15    0.85
   2  10   0    1.51    0.19
   2 -10   0    3.41    0.97
   2  10   0    1.70    0.18
   3  10   0    4.66    0.34
  -3  10   0    4.65    0.35
  -3  10   0    3.15    0.45
   3  10   0    4.16    0.33
   3  10   0    4.24    0.30
  -3  10   0    4.35    0.35
  -4  10   0   21.28    2.30
   4  10   0   23.63    2.08
   4  10   0   27.04    1.58
   4  10   0   26.10    1.62
  -4  10   0   25.53    1.64
   4  10   0   27.03    1.45
  -4  10   0   27.17    1.59
  -5  10   0   31.90    1.86
   5  10   0   31.04    1.90
   5  10   0   30.90    1.84
  -5  10   0   29.31    1.92
   5  10   0   29.74    2.03
  -5  10   0   27.40    2.73
   5  10   0   28.40    2.46
   5  10   0   31.03    1.70
   6  10   0    8.93    0.60
  -6  10   0    7.72    0.88
  -6  10   0    9.43    0.61
   6  10   0    9.17    0.53
   6  10   0    8.41    0.63
   6  10   0    9.29    0.60
  -6  10   0    8.79    0.63
   7  10   0   21.57    1.30
  -7  10   0   21.91    1.32
  -7  10   0   20.46    1.36
   7  10   0   21.44    1.33
   7  10   0   21.62    1.19
  -7  10   0   18.03    1.93
   8  10   0    0.11    0.08
  -8  10   0    0.24    0.10
   8  10   0    0.21    0.05
  -8  10   0    0.17    0.09
   8  10   0    0.11    0.06
   9  10   0    0.08    0.04
   9  10   0    0.04    0.05
   9  10   0    0.06    0.06
  -9  10   0    0.09    0.08
  -9  10   0    0.03    0.07
 -10 -10   0    0.09    0.08
  10  10   0    0.10    0.05
  10  10   0    0.08    0.03
   0  11   0    0.12    0.09
   0 -11   0    0.12    0.55
   0  11   0    0.10    0.09
   0  11   0    0.12    0.08
  -1  11   0    8.12    0.53
   1 -11   0   12.24    1.84
  -1  11   0    7.64    0.56
   1  11   0    7.99    0.52
  -1 -11   0    8.21    1.64
  -1  11   0    7.95    0.58
   1  11   0    7.92    0.58
   1  11   0    8.03    0.56
  -2 -11   0    0.23    0.60
  -2  11   0    0.54    0.12
  -2  11   0    0.55    0.13
  -2  11   0    0.96    0.15
   2  11   0    0.76    0.13
   2  11   0    0.60    0.11
   2 -11   0    0.57    0.63
   2  11   0    0.65    0.13
  -3  11   0    3.91    0.31
   3  11   0    3.56    0.30
  -3  11   0    3.53    0.31
   3 -11   0    4.99    1.19
   3  11   0    3.15    0.29
   3  11   0    3.65    0.26
  -4  11   0    0.64    0.13
   4  11   0    0.66    0.12
   4  11   0    0.64    0.13
  -4  11   0    0.55    0.16
   4 -11   0    1.84    0.74
   4  11   0    0.54    0.10
  -4  11   0    0.76    0.13
   5  11   0    9.39    0.54
  -5  11   0    7.14    0.86
   5  11   0    9.43    0.60
   5  11   0    9.31    0.61
  -5  11   0    9.00    0.63
  -5  11   0    9.04    0.61
   6  11   0    1.55    0.17
  -6  11   0    1.28    0.17
   6  11   0    1.32    0.12
   6 -11   0    2.06    0.64
   6  11   0    1.21    0.15
  -6  11   0    1.22    0.16
   7  11   0    0.49    0.07
   7  11   0    0.38    0.09
  -7  11   0    0.51    0.11
   7  11   0    0.42    0.09
  -7  11   0    0.56    0.11
   8  11   0    0.12    0.06
   8  11   0    0.08    0.04
   8  11   0    0.13    0.07
  -8  11   0    0.06    0.07
   9  11   0    8.32    0.47
   9  11   0    8.17    0.53
  -9  11   0    8.40    0.55
   9  11   0    8.17    0.52
   0  12   0    0.13    0.09
   0  12   0    0.34    0.10
   0  12   0    0.28    0.09
   0 -12   0    0.16    0.62
   1 -12   0    2.77    1.03
  -1  12   0    2.25    0.21
   1  12   0    2.48    0.24
  -1  12   0    2.41    0.23
   1  12   0    2.21    0.20
   1  12   0    2.54    0.23
  -1 -12   0    2.23    0.97
  -1  12   0    2.47    0.24
   2  12   0    0.59    0.10
   2 -12   0    0.69    0.67
   2  12   0    0.53    0.12
  -2  12   0    0.50    0.11
  -2  12   0    0.50    0.11
  -2  12   0    0.53    0.12
   3  12   0    2.84    0.25
   3  12   0    2.64    0.21
   3 -12   0    3.40    1.03
  -3  12   0    2.93    0.25
   3  12   0    2.65    0.24
  -3  12   0    2.88    0.26
  -3  12   0    2.64    0.23
   4  12   0    0.43    0.10
   4  12   0    0.39    0.08
  -4  12   0    0.42    0.10
   4  12   0    0.50    0.11
   4 -12   0    1.01    0.64
  -4  12   0    0.69    0.12
   5  12   0    8.49    0.53
   5  12   0    6.93    0.46
   5 -12   0   10.39    1.44
  -5  12   0    7.79    0.55
   5  12   0    7.51    0.53
   6  12   0    2.25    0.16
   6  12   0    2.36    0.20
   6  12   0    2.29    0.20
  -6  12   0    2.23    0.21
   6 -12   0    2.67    0.68
   7  12   0    1.67    0.14
  -7  12   0    1.24    0.15
   7  12   0    1.55    0.14
   7  12   0    1.47    0.11
  -8  12   0   18.26    1.16
   0  13   0    0.02    0.07
   0 -13   0    0.35    0.67
   0  13   0    0.08    0.07
   0  13   0   -0.07    0.07
   1  13   0    2.42    0.19
  -1  13   0    2.26    0.21
   1 -13   0    1.62    0.88
  -1  13   0    2.18    0.19
   1  13   0    2.08    0.20
   1  13   0    2.14    0.21
   2  13   0    7.21    0.44
   2 -13   0    6.10    1.46
  -2  13   0    7.03    0.45
   2  13   0    6.82    0.50
   2  13   0    7.41    0.48
  -2  13   0    7.19    0.50
   3  13   0    7.89    0.53
  -3  13   0    8.04    0.55
   3  13   0    7.98    0.55
  -3  13   0    8.02    0.50
   3  13   0    8.01    0.48
   3 -13   0    8.61    1.52
   4  13   0    1.00    0.12
   4  13   0    0.94    0.12
   4  13   0    0.88    0.09
  -4  13   0    0.83    0.12
   4 -13   0    0.72    0.55
  -4  13   0    0.95    0.12
  -5  13   0    1.32    0.14
  -5  13   0    1.51    0.15
   5  13   0    1.44    0.14
   5 -13   0    1.54    0.57
   5  13   0    1.57    0.15
   5  13   0    1.40    0.11
   6  13   0    1.14    0.11
  -6  13   0    0.93    0.11
   0  14   0    3.41    0.23
   0  14   0    3.68    0.26
   0 -14   0    2.01    0.94
   1  14   0    0.10    0.06
   1 -14   0    0.12    0.56
   1  14   0    0.02    0.04
  -1  14   0    0.00    0.05
  -1  14   0    0.10    0.06
  -2  14   0    0.92    0.10
   2  14   0    0.93    0.11
   2 -14   0    0.88    0.64
  -2  14   0    0.90    0.11
   2  14   0    0.93    0.09
   3  14   0    4.48    0.31
  -3  14   0    4.27    0.28
   3  14   0    4.57    0.26
  -3  14   0    4.26    0.31
  -4  14   0    0.32    0.06
   4  14   0    0.32    0.06
   0   0   1    0.07    0.01
   0   0   1    0.05    0.01
   1   0  -1   53.96    6.20
  -1   0  -1   50.68    4.78
   1   0   1   58.06    6.20
   1   0   1   48.06    4.78
   2   0  -1    1.99    0.29
  -2   0  -1    1.44    0.23
   2   0   1    2.06    0.30
   2   0   1    2.09    0.22
   2   0   1    2.33    0.23
  -3   0   1    0.78    0.17
  -3   0  -1    0.71    0.17
   3   0  -1    1.33    0.20
   3   0   1    1.24    0.15
   3   0   1    1.29    0.20
   4   0   1    0.10    0.07
   4   0   1    0.13    0.06
   4   0  -1    0.07    0.07
  -4   0  -1    0.24    0.10
  -4   0   1    0.26    0.12
   5   0  -1  120.12   13.41
   5   0   1  119.32   13.42
   5   0   1  113.53   10.35
   5   0  -1  105.46   10.34
   6   0   1   28.80    2.82
   6   0   1   33.36    3.67
   6   0   1   30.08    2.51
   6   0  -1   33.72    3.67
   6   0  -1   28.30    2.82
   7   0  -1   35.93    4.03
   7   0   1   36.76    2.97
   7   0  -1   38.04    3.35
   7   0   1   33.85    4.04
   7   0   1   37.56    3.35
   8   0   1    0.99    0.16
   8   0  -1    1.53    0.28
   8   0  -1    0.80    0.25
   8   0   1    0.99    0.19
   8   0   1    1.34    0.30
   9   0   1   29.76    2.47
  10   0   1   61.94    5.01
  10   0   1   60.22    3.66
  10   0  -1   61.25    5.00
  11   0   1   13.63    0.85
  11   0  -1   13.42    0.85
 -12   0   1    4.54    0.44
 -12   0  -1    4.73    0.44
 -13   0   1   11.91    0.84
 -13   0  -1   11.69    0.84
 -14   0   1    4.42    0.36
 -14   0  -1    4.53    0.37
   0  -1  -1   88.72   10.41
   1  -1   1  239.15   21.21
  -1   1   1  234.15   21.21
   1   1   1  233.76   21.19
   1  -1  -1  250.24   21.22
  -1  -1   1  219.74   21.21
  -2  -1  -1    0.81    0.14
  -2   1   1    0.92    0.15
   2  -1   1    0.79    0.14
  -2   1  -1    1.22    0.15
   2   1   1    0.82    0.13
  -2  -1   1    0.69    0.14
  -3   1   1   23.68    2.05
  -3  -1   1   19.84    2.05
  -3   1  -1   22.15    2.05
   3   1   1   23.22    2.03
   4  -1   1   93.90   10.14
  -4   1   1   86.00    7.83
   4  -1  -1   90.95   10.14
  -4   1  -1   81.80    7.82
  -4  -1   1   79.25    7.83
   5  -1   1  148.35   18.94
   5   1  -1  174.28   14.59
   5  -1   1  155.21   14.60
   5   1   1  166.77   13.02
   5  -1  -1  146.04   18.93
   5   1   1  180.62   14.59
   6   1  -1   48.98    4.41
   6  -1   1   46.70    5.32
   6   1  -1   48.43    3.92
   6  -1   1   47.62    5.74
   6  -1   1   49.00    4.43
   6   1   1   47.62    4.41
   6  -1  -1   48.74    5.73
   6   1   1   47.63    3.92
   6  -1  -1   49.80    4.43
   6  -1  -1   50.22    5.31
   7  -1   1    4.93    0.70
   7   1  -1    5.15    0.47
   7  -1   1    5.90    0.74
   7  -1   1    5.53    0.49
   7  -1   1    5.67    0.57
   7   1  -1    4.94    0.55
   7  -1  -1    5.72    0.70
   7   1   1    5.17    0.55
   7  -1  -1    5.86    0.73
   7   1   1    5.30    0.48
   8  -1   1    1.44    0.34
   8   1  -1    1.41    0.20
   8  -1   1    1.55    0.19
   8  -1   1    1.89    0.32
   8   1   1    1.44    0.17
   8  -1  -1    1.82    0.31
   8  -1  -1    1.25    0.30
   9  -1   1    5.79    0.85
   9  -1   1    6.44    0.59
   9  -1  -1    6.06    0.84
   9   1   1    6.80    0.59
  10   1  -1   11.69    0.97
  10  -1   1   10.00    1.36
  10   1  -1   11.22    0.70
  10  -1   1   11.01    0.70
  10  -1  -1   10.95    0.70
  10  -1  -1   10.17    1.35
  10   1   1   11.06    0.70
  10   1   1   11.33    0.97
  11   1  -1   16.06    1.46
  11   1  -1   18.03    1.07
  11   1   1   18.88    1.07
  11   1   1   15.72    1.47
 -12   1   1    6.25    0.59
  12   1  -1    7.12    0.46
  12   1   1    7.64    0.47
 -12   1  -1    6.31    0.58
 -13  -1  -1    1.39    0.24
 -13   1   1    2.49    0.29
 -13  -1   1    1.70    0.25
 -13   1  -1    2.35    0.28
 -14  -1  -1    9.08    0.71
 -14   1   1   11.46    0.71
 -14  -1   1    9.92    0.71
 -14   1  -1   11.72    0.72
   0  -2  -1    2.52    0.44
   0   2  -1    3.69    0.34
   1   2  -1    0.71    0.12
  -1   2   1    0.74    0.14
   1  -2   1    0.58    0.13
   1  -2   1    0.22    0.16
   1  -2  -1    0.36    0.16
  -1  -2   1    0.55    0.12
   1  -2  -1    0.62    0.13
   1   2   1    0.48    0.11
  -2   2   1   45.58    4.30
   2   2  -1   49.25    4.28
   2   2   1   47.51    4.28
   3  -2   1  113.97   10.62
  -3   2   1  119.74   10.63
   3  -2  -1  119.57   10.62
  -4   2   1   51.99    5.45
   4  -2   1   58.30    5.44
  -4   2  -1   66.46    5.46
   4  -2  -1   63.34    5.44
   5   2  -1   33.60    2.79
   5   2  -1   34.81    3.14
   5   2   1   33.87    2.79
   5   2   1   35.62    3.14
   6   2  -1   10.21    1.01
   6   2  -1   10.84    0.88
   6  -2   1   11.23    1.04
   6  -2   1    9.60    1.35
   6  -2   1   10.82    1.25
   6  -2  -1   12.16    1.25
   6   2   1   11.15    0.89
   6  -2  -1    8.84    1.34
   6   2   1   10.92    1.01
   7   2  -1   32.93    3.16
   7  -2   1   35.63    4.14
   7  -2   1   34.99    3.85
   7   2  -1   34.22    2.80
   7   2   1   34.49    2.81
   7   2   1   31.90    3.15
   7  -2  -1   34.05    4.13
   7  -2  -1   38.06    3.83
   8   2  -1    6.17    0.57
   8  -2   1    6.27    0.86
   8  -2  -1    7.72    0.91
   8   2   1    6.45    0.58
   8  -2  -1    6.74    0.85
   9  -2   1    6.50    0.93
   9   2   1    7.48    0.64
   9  -2  -1    7.01    0.92
   9   2   1    6.71    0.61
  10  -2   1    6.02    0.88
 -10   2   1    4.19    0.51
  10   2  -1    7.07    0.60
  10   2  -1    6.76    0.43
  10   2   1    6.35    0.42
  10   2   1    6.41    0.60
  10  -2  -1    6.42    0.88
  11   2  -1    2.73    0.19
 -11   2   1    2.08    0.32
  11  -2   1    1.74    0.43
  11   2  -1    2.35    0.27
  11   2   1    1.95    0.27
 -11   2  -1    1.99    0.30
  11  -2  -1    2.25    0.46
  11   2   1    2.47    0.19
  12   2  -1    2.32    0.18
 -12   2   1    1.90    0.30
 -12   2  -1    2.15    0.30
  12   2   1    2.40    0.18
 -13  -2  -1    4.01    0.38
 -13  -2   1    4.68    0.39
 -14   2   1    0.60    0.12
 -14  -2  -1    0.37    0.12
 -14  -2   1    0.50    0.13
 -14   2  -1    0.75    0.12
  14   2   1    0.65    0.08
   0   3  -1    2.29    0.25
   0   3  -1    2.39    0.25
   0   3   1    2.47    0.25
   1   3  -1   20.80    1.83
  -1   3   1   21.60    1.84
   1  -3   1   18.81    1.84
   1  -3  -1   19.59    1.84
  -1  -3   1   18.59    1.83
   1   3   1   22.22    1.83
   1  -3  -1   18.04    2.39
   2  -3   1  100.12    8.49
   2   3   1   93.41    8.46
   2  -3  -1   99.02    8.48
  -2  -3   1   83.22    8.47
   3   3  -1    1.12    0.13
   3  -3   1    0.67    0.15
  -3   3   1    1.39    0.17
   3   3   1    1.10    0.12
   3  -3  -1    0.72    0.15
  -3   3  -1    1.19    0.15
  -4   3   1   18.78    2.11
   4   3  -1   24.13    2.10
   4   3  -1   23.36    1.86
   4   3   1   23.02    1.86
   4   3   1   24.46    2.09
  -4   3  -1   23.26    2.12
   5  -3   1  125.60   14.03
   5   3  -1  127.09   10.39
   5   3  -1  125.40   11.64
   5  -3  -1  142.16   14.03
   5   3   1  125.59   11.64
   6  -3   1    3.39    0.50
   6   3  -1    3.41    0.37
   6   3  -1    3.26    0.31
   6   3   1    3.55    0.36
   6   3   1    3.49    0.32
   6  -3  -1    4.12    0.49
   7  -3   1    3.67    0.65
   7   3  -1    4.53    0.46
   7   3  -1    4.33    0.40
   7  -3   1    4.43    0.63
   7   3   1    4.94    0.41
   7  -3  -1    3.94    0.65
   7   3   1    4.72    0.46
   7  -3  -1    4.95    0.62
   8   3  -1    7.08    0.62
   8  -3   1    7.23    0.95
   8  -3  -1    7.42    0.94
   9  -3   1    3.52    0.57
   9   3  -1    3.29    0.33
   9  -3  -1    3.08    0.55
   9   3   1    3.27    0.33
   9   3   1    3.82    0.36
  10  -3   1   17.88    2.34
  10  -3   1   21.22    1.27
  10   3  -1   20.22    1.69
 -10   3   1   17.92    1.33
  10   3  -1   21.81    1.24
 -10   3  -1   17.71    1.32
  10   3   1   19.54    1.70
  10   3   1   21.42    1.27
  10  -3  -1   19.53    2.34
  10   3   1   20.90    1.23
  10   3   1   19.69    1.67
 -11   3   1    1.13    0.23
  11  -3   1    1.04    0.32
  11   3  -1    1.31    0.13
  11   3   1    1.25    0.12
  11  -3  -1    1.03    0.31
 -11   3  -1    1.23    0.23
  11   3   1    1.28    0.13
  12   3  -1    5.07    0.34
 -12   3   1    4.94    0.43
  12   3   1    5.03    0.34
  12   3   1    4.75    0.32
 -12   3  -1    5.14    0.43
 -13   3   1   11.97    0.80
 -13   3  -1   11.76    0.80
  13   3   1   12.11    0.74
  13   3   1   11.62    0.70
 -14   3   1    6.08    0.43
 -14   3  -1    6.09    0.43
  14   3   1    6.26    0.38
   0   4   1    0.16    0.05
   0  -4  -1    0.02    0.08
   0  -4   1    0.04    0.08
  -1   4   1  218.61   20.60
   1   4  -1  241.95   20.61
  -1   4  -1  222.29   20.60
   1   4   1  237.22   20.64
   1   4   1  225.08   20.59
   2   4  -1  126.43    9.85
  -2   4   1  102.55    9.84
  -2  -4   1   92.16   12.78
  -2   4  -1  115.29    9.85
   3   4  -1   22.21    2.07
  -3   4   1   23.96    2.34
   3   4  -1   25.35    2.32
  -3  -4  -1   26.25    3.08
  -3  -4   1   27.36    3.08
   3   4   1   23.16    2.06
  -3   4  -1   27.99    2.34
   3   4   1   27.85    2.32
   4   4  -1   26.61    2.43
  -4   4   1   23.41    2.45
   4   4  -1   27.36    2.17
  -4  -4  -1   27.10    3.25
   4   4   1   26.88    2.43
  -4   4  -1   27.57    2.46
  -4  -4   1   28.52    3.25
   4   4   1   25.77    2.16
   5  -4   1    8.86    1.06
   5   4  -1    8.80    0.74
   5   4  -1    8.70    0.84
   5  -4  -1    9.78    1.05
  -5  -4   1    7.97    1.20
   5   4   1    9.01    0.74
   5   4   1    8.37    0.83
   6   4  -1   18.87    1.87
   6  -4   1   20.05    2.31
   6   4  -1   20.30    1.66
   6  -4  -1   23.06    2.31
   6   4   1   20.07    1.66
   6   4   1   19.80    1.87
   7   4  -1    2.58    0.24
   7  -4   1    2.61    0.44
   7   4   1    2.51    0.25
   7  -4  -1    1.99    0.48
   7  -4  -1    2.44    0.42
   8   4  -1   14.63    1.22
   8  -4  -1   13.90    1.72
   8   4   1   15.02    1.22
   9   4  -1    7.20    0.63
   9   4  -1    7.37    0.47
  -9   4   1    6.40    0.55
   9  -4   1    6.76    0.97
  -9   4  -1    6.05    0.55
   9   4   1    7.18    0.48
   9   4   1    7.71    0.64
   9   4   1    7.78    0.67
   9  -4  -1    6.81    0.95
  10   4  -1   10.74    0.66
 -10   4   1    9.96    0.74
  10  -4   1    8.93    1.30
  10   4  -1   11.73    0.93
  10  -4   1   10.13    0.67
  10   4  -1   10.09    0.89
  10   4   1    9.74    0.89
  10   4   1   10.37    0.61
 -10   4  -1   10.25    0.74
  10   4   1    9.90    0.92
  10   4   1   10.58    0.66
  10   4   1   11.06    0.68
  10  -4  -1    9.72    1.30
  11  -4   1    1.45    0.39
 -11   4   1    2.15    0.27
  11   4  -1    1.95    0.16
  11  -4   1    2.11    0.16
 -11   4  -1    1.72    0.24
  11  -4  -1    1.42    0.39
  11   4   1    1.89    0.15
  11   4   1    1.77    0.16
  11   4   1    1.85    0.16
  12   4  -1    2.08    0.17
 -12   4   1    2.40    0.26
  12   4   1    2.13    0.17
  12   4   1    2.11    0.17
 -12   4  -1    2.24    0.26
  13   4  -1    4.03    0.27
 -13   4   1    4.37    0.34
  13   4  -1    4.00    0.28
  13   4   1    4.38    0.28
  13   4   1    4.01    0.27
 -13   4  -1    4.51    0.34
   0  -5  -1   69.06    7.88
   0  -5   1   64.40    7.87
  -1   5   1  240.95   24.96
   1   5  -1  286.75   24.98
   1   5  -1  299.70   24.98
   1   5   1  294.10   25.03
  -1   5  -1  266.70   24.97
  -2  -5  -1   34.68    4.31
  -2   5   1   40.89    3.30
   2   5  -1   34.91    2.93
  -2  -5   1   34.53    4.31
   2   5   1   35.47    2.92
  -3  -5  -1  134.14   15.50
  -3   5   1  131.23   11.90
   3   5  -1  123.38   10.61
   3   5   1  129.32   10.61
  -3  -5   1  136.42   15.49
  -3   5  -1  137.28   11.90
   4  -5   1    7.23    1.03
  -4  -5  -1    8.63    1.18
   4   5  -1   10.56    0.85
   4   5  -1    8.54    0.73
  -4   5   1    7.87    0.85
   4  -5  -1    9.25    1.04
   4   5   1    8.54    0.73
  -4  -5   1    9.38    1.19
  -4   5  -1    8.52    0.85
   5   5  -1    2.98    0.32
   5  -5   1    2.94    0.45
  -5  -5  -1    2.50    0.52
   5   5  -1    3.05    0.28
  -5  -5   1    2.65    0.53
   5   5   1    3.31    0.32
   5   5   1    2.85    0.28
   5  -5  -1    3.19    0.44
   6  -5   1    2.24    0.38
  -6  -5  -1    1.55    0.47
   6   5  -1    2.17    0.20
  -6  -5   1    1.54    0.48
   6   5   1    1.89    0.20
   6  -5  -1    2.15    0.36
   7   5  -1   38.87    3.13
   7  -5   1   37.51    4.31
   7  -5  -1   41.32    4.31
   7   5   1   36.35    3.13
   8  -5   1    8.40    1.09
   8   5  -1    8.12    0.71
   8  -5  -1    8.21    1.07
   9   5  -1    5.97    0.37
   9  -5   1    5.31    0.40
  -9   5   1    5.50    0.47
   9  -5   1    4.85    0.82
   9   5  -1    6.05    0.53
   9   5  -1    5.66    0.40
   9   5   1    6.50    0.57
   9   5   1    6.08    0.41
   9  -5  -1    5.39    0.83
  -9   5  -1    5.79    0.46
   9   5   1    6.01    0.54
   9   5   1    5.97    0.36
   9   5   1    6.33    0.41
  10  -5   1   12.45    1.76
  10   5  -1   15.71    1.27
  10  -5   1   15.35    0.94
  10   5  -1   13.48    1.24
  10   5  -1   14.90    0.92
  10   5  -1   14.79    0.85
 -10   5   1   15.31    0.98
 -10   5  -1   13.73    1.02
  10   5   1   13.91    1.24
  10   5   1   15.35    0.92
  10   5   1   14.67    0.85
 -10   5  -1   16.09    0.99
  10   5   1   15.38    0.94
  10   5   1   14.86    1.28
  10  -5  -1   13.44    1.77
  11  -5   1    3.66    0.66
 -11   5   1    5.02    0.39
  11   5  -1    4.69    0.29
  11   5  -1    4.56    0.31
 -11   5  -1    4.28    0.37
  11   5   1    4.71    0.32
  11   5   1    4.83    0.32
  11  -5  -1    3.46    0.65
  11   5   1    4.54    0.29
 -11   5  -1    4.12    0.39
  12   5  -1    3.25    0.22
  12   5  -1    3.23    0.24
 -12   5   1    3.52    0.30
 -12   5  -1    3.48    0.29
  12   5   1    3.23    0.24
  12   5   1    3.23    0.22
  13   5  -1    0.87    0.09
  13   5  -1    0.71    0.08
 -13   5   1    1.01    0.14
 -13   5  -1    1.10    0.14
  13   5   1    0.76    0.09
  13   5   1    0.83    0.09
   0  -6  -1   17.73    2.35
   0   6  -1   20.43    1.58
   1   6  -1   43.62    3.05
  -1  -6  -1   34.94    4.49
  -1  -6   1   33.55    4.49
   2   6  -1   11.77    0.98
  -2  -6  -1   10.69    1.49
  -2   6   1   11.79    1.10
   2   6   1   12.07    0.97
  -2   6  -1   13.44    1.12
  -2  -6   1   10.05    1.48
  -3   6   1    3.82    0.40
   3   6  -1    3.81    0.34
  -3  -6  -1    3.89    0.59
   3   6   1    3.87    0.34
  -3   6  -1    3.93    0.40
  -3  -6   1    3.26    0.57
   4  -6   1   15.97    2.20
  -4   6   1   17.56    1.80
   4   6  -1   21.40    1.60
  -4  -6  -1   19.74    2.45
   4   6   1   21.29    1.59
  -4  -6   1   20.92    2.46
   4  -6  -1   18.47    2.20
   5  -6   1    1.95    0.41
  -5  -6  -1    1.80    0.48
   5   6  -1    2.26    0.22
   5   6   1    2.54    0.23
   5  -6  -1    2.28    0.39
  -5  -6   1    2.11    0.50
   6   6  -1    0.14    0.06
   6  -6   1    0.11    0.16
   6   6   1    0.15    0.07
   7   6  -1    3.17    0.30
   7  -6   1    2.69    0.52
   7  -6  -1    2.98    0.52
   7   6   1    3.18    0.30
   8  -6   1    6.18    0.94
  -8   6   1    6.52    0.50
   8   6  -1    6.79    0.46
   8   6  -1    6.97    0.61
   8   6  -1    7.23    0.42
  -8   6  -1    7.10    0.50
   8   6   1    6.75    0.46
   8   6   1    7.07    0.42
   8   6   1    6.77    0.61
   8   6   1    7.26    0.64
   8  -6  -1    5.85    0.92
   9   6  -1   11.71    1.07
  -9   6   1   12.82    0.85
   9  -6   1   11.16    1.55
   9   6  -1   13.32    0.80
   9   6  -1   12.84    0.73
   9   6   1   13.04    0.82
   9   6   1   12.97    0.73
   9  -6  -1   12.27    1.55
  -9   6  -1   12.18    0.88
   9   6   1   12.36    0.80
   9   6   1   11.72    1.07
  -9   6  -1   13.11    0.85
   9   6   1   13.29    1.11
 -10   6   1    6.57    0.49
  10   6  -1    7.03    0.45
  10  -6   1    4.79    0.88
  10   6  -1    6.87    0.41
  10   6   1    6.94    0.45
  10   6   1    7.10    0.45
  10  -6  -1    5.68    0.90
 -10   6  -1    7.10    0.50
 -10   6  -1    6.87    0.53
  10   6   1    6.52    0.40
  11   6  -1    6.12    0.40
  11   6  -1    6.07    0.37
 -11   6   1    6.68    0.46
 -11   6  -1    6.27    0.48
  11   6   1    6.04    0.41
  11   6   1    5.51    0.40
 -11   6  -1    6.18    0.45
  11   6   1    5.74    0.37
  12   6  -1   12.00    0.70
  12   6  -1   11.86    0.75
 -12   6   1   12.56    0.79
  12   6   1   11.57    0.75
 -12   6  -1   12.92    0.79
  12   6   1   11.76    0.70
  13   6  -1    6.18    0.37
  13   6  -1    6.12    0.39
  13   6   1    6.50    0.40
  13   6   1    6.00    0.37
   0   7   1   53.16    5.03
   0   7  -1   57.71    5.05
   1   7  -1    5.12    0.48
  -1   7   1    5.86    0.55
   2   7  -1   36.63    3.03
  -2   7   1   35.73    3.40
   2   7   1   37.12    3.02
  -2   7  -1   39.55    3.41
   3   7  -1    5.17    0.43
  -3  -7  -1    4.71    0.73
  -3   7   1    4.45    0.50
  -3  -7   1    3.77    0.71
  -3   7  -1    5.08    0.50
   3   7   1    5.19    0.43
   4   7  -1    3.04    0.29
   4   7   1    3.00    0.29
   5   7  -1   43.58    3.31
   5   7   1   42.74    3.31
   5  -7  -1   34.90    4.53
   6   7  -1    3.24    0.31
   6  -7   1    3.09    0.55
   6  -7  -1    2.85    0.52
   6   7   1    3.20    0.31
   7   7  -1   46.99    3.66
   7   7  -1   46.65    2.52
  -7   7   1   42.87    2.74
   7   7  -1   44.63    2.71
   7  -7   1   38.45    5.03
   7   7   1   46.31    3.66
  -7   7  -1   46.45    2.74
   7   7   1   45.25    2.52
   7   7   1   46.21    2.72
   7  -7  -1   43.81    5.04
  -8   7   1   16.13    1.15
   8   7  -1   17.36    1.19
   8  -7   1   16.18    2.07
   8   7  -1   18.57    1.00
   8   7  -1   15.93    1.44
   8   7  -1   18.12    1.08
  -8   7   1   16.60    1.62
  -8   7   1   16.97    1.11
   8   7  -1   18.26    1.11
   8   7   1   18.15    0.99
  -8   7  -1   18.12    1.11
   8   7   1   17.92    1.08
   8   7   1   16.98    1.19
   8  -7  -1   16.30    2.06
   8   7   1   18.31    1.11
  -8   7  -1   15.73    1.61
  -8   7  -1   16.83    1.16
   8   7   1   17.00    1.45
  -9   7   1    3.33    0.45
  -9   7   1    3.86    0.33
   9   7  -1    4.19    0.30
   9   7  -1    4.23    0.26
   9   7   1    4.00    0.26
   9   7   1    3.85    0.29
  -9   7  -1    4.30    0.37
   9   7   1    3.90    0.30
   9   7   1    3.93    0.39
  -9   7  -1    4.35    0.34
   9  -7  -1    3.69    0.63
  10   7  -1   11.28    0.71
 -10   7   1   11.56    0.75
  10   7  -1   10.81    0.66
  10  -7  -1    8.89    1.38
  10   7   1   11.36    0.65
 -10   7  -1   12.27    0.76
 -10   7  -1   11.18    0.79
  10   7   1   11.59    0.72
  10   7   1   11.74    0.73
  11   7  -1    1.73    0.15
  11   7  -1    1.59    0.14
 -11   7   1    1.89    0.21
  11   7   1    2.00    0.14
 -11   7  -1    1.92    0.22
  11   7   1    1.84    0.15
  11   7   1    1.88    0.16
 -11   7  -1    1.79    0.20
  12   7  -1    4.19    0.29
 -12   7   1    4.69    0.33
  12   7  -1    4.34    0.27
 -12   7  -1    4.45    0.32
  12   7   1    4.13    0.29
  12   7   1    4.41    0.27
   2   8  -1    7.66    0.62
   2   8   1    6.69    0.61
   3   8  -1    8.08    0.69
   3   8   1    8.00    0.69
   4   8  -1   17.63    1.45
   4   8   1   17.26    1.45
   5   8  -1    9.81    0.83
   5   8   1    9.59    0.83
   6   8  -1    7.00    0.63
   6   8  -1    6.90    0.49
  -6   8   1    7.05    0.52
   6   8  -1    7.27    0.44
  -6   8  -1    7.65    0.52
   6   8   1    7.34    0.50
   6   8   1    7.36    0.64
   6   8   1    7.13    0.44
   7   8  -1   17.92    1.23
   7   8  -1   17.96    1.50
  -7   8   1   18.12    1.15
   7   8  -1   18.08    1.03
  -7   8   1   17.47    1.19
  -7   8   1   18.49    1.69
   7   8  -1   18.23    1.15
   7   8  -1   18.18    1.12
   7   8   1   18.24    1.24
  -7   8  -1   18.69    1.15
  -7   8  -1   17.51    1.69
   7   8   1   18.26    1.15
   7   8   1   17.63    1.50
   7  -8  -1   16.09    2.14
  -7   8  -1   17.31    1.19
   7   8   1   17.31    1.13
   7   8   1   18.59    1.03
  -8   8   1    0.31    0.15
   8   8  -1    0.30    0.10
   8   8  -1    0.31    0.09
   8  -8   1    0.30    0.23
   8   8  -1    0.39    0.07
   8   8  -1    0.31    0.08
  -8   8   1    0.17    0.10
  -8   8   1    0.28    0.11
   8   8  -1    0.22    0.07
  -8   8  -1    0.45    0.17
   8  -8  -1    0.34    0.23
   8   8   1    0.24    0.09
   8   8   1    0.26    0.09
   8   8   1    0.35    0.08
   8   8   1    0.39    0.07
  -8   8  -1    0.42    0.13
  -8   8  -1    0.47    0.12
   9  -8   1    0.78    0.30
  -9   8   1    1.24    0.23
   9   8  -1    1.10    0.13
   9   8  -1    1.14    0.11
  -9   8   1    1.47    0.18
   9   8   1    1.03    0.10
   9   8   1    1.01    0.12
  -9   8  -1    1.11    0.17
   9  -8  -1    0.97    0.31
   9   8   1    1.10    0.14
  -9   8  -1    1.12    0.16
 -10   8   1    6.56    0.48
  10   8  -1    6.69    0.40
  10   8  -1    6.68    0.44
 -10   8  -1    7.13    0.50
 -10   8  -1    7.04    0.48
  10   8   1    6.61    0.45
  10   8   1    6.29    0.44
  10   8   1    6.43    0.40
 -11   8   1    5.09    0.36
  11   8  -1    4.83    0.32
  11   8  -1    4.67    0.29
  11   8   1    4.45    0.32
 -11   8  -1    5.32    0.36
  11   8   1    4.56    0.29
 -11   8  -1    4.57    0.36
  12   8  -1    1.71    0.13
  12   8   1    1.86    0.14
  12   8   1    2.00    0.13
   0  -9  -1   62.39    7.32
   0  -9   1   54.42    7.22
   1  -9   1   13.15    2.02
  -1  -9  -1   12.24    2.03
  -1  -9   1   11.13    1.98
   1  -9  -1   15.38    2.12
  -2  -9   1   11.01    1.78
   3   9  -1    3.79    0.36
   4   9  -1    7.55    0.66
  -4   9   1    7.52    0.54
   4   9  -1    7.86    0.52
  -4   9  -1    7.70    0.53
   4   9   1    7.51    0.52
   4   9   1    7.19    0.66
   4   9   1    7.64    0.47
   5   9  -1    6.56    0.45
   5   9  -1    6.28    0.56
   5   9  -1    6.20    0.46
   5   9  -1    6.68    0.46
  -5   9   1    6.19    0.48
  -5   9   1    6.44    0.68
   5   9  -1    6.46    0.40
  -5   9   1    6.16    0.46
   5   9   1    6.39    0.40
  -5   9  -1    6.32    0.68
  -5   9  -1    6.17    0.46
   5   9   1    6.06    0.56
  -5   9  -1    6.16    0.48
   5   9   1    6.37    0.45
   5   9   1    6.32    0.45
  -6   9   1   14.17    0.89
   6   9  -1   13.42    0.89
   6   9  -1   13.82    0.87
   6   9  -1   13.91    0.79
  -6   9   1   13.03    0.91
  -6   9   1   13.51    1.30
   6   9  -1   13.04    1.14
   6   9  -1   13.78    0.94
   6   9   1   13.97    0.94
  -6   9  -1   14.43    0.89
   6   9   1   12.73    1.14
   6   9   1   13.62    0.89
   6   9   1   13.67    0.79
   6   9   1   13.78    0.87
  -6   9  -1   12.80    0.92
  -6   9  -1   12.63    1.30
  -7   9   1    4.18    0.51
   7   9  -1    4.37    0.32
   7   9  -1    4.37    0.28
   7   9  -1    4.43    0.33
  -7   9   1    3.96    0.34
   7   9  -1    4.06    0.40
   7   9  -1    4.06    0.32
  -7   9   1    4.04    0.35
   7   9   1    4.13    0.33
  -7   9  -1    3.67    0.35
   7   9   1    4.43    0.32
  -7   9  -1    4.41    0.34
   7   9   1    4.14    0.33
   7   9   1    4.10    0.40
  -7   9  -1    4.13    0.50
   7   9   1    4.48    0.28
  -8   9   1    1.13    0.16
  -8   9   1    1.11    0.16
  -8   9   1    1.01    0.23
   8   9  -1    1.09    0.13
   8   9  -1    1.23    0.11
   8   9  -1    1.01    0.12
   8   9  -1    1.20    0.14
   8   9   1    0.88    0.13
  -8   9  -1    1.24    0.16
   8   9   1    1.21    0.14
  -8   9  -1    1.20    0.17
   8   9   1    1.04    0.10
  -9   9   1   13.09    0.85
   9   9  -1   12.77    0.82
   9   9  -1   12.88    0.76
  -9   9  -1   13.85    0.89
   9   9   1   12.58    0.82
   9   9   1   12.61    0.84
   9   9   1   13.12    0.75
  -9   9  -1   14.21    0.86
  10   9  -1    4.47    0.30
  10   9  -1    4.38    0.27
 -10   9   1    4.52    0.33
  10   9   1    4.22    0.30
  10   9   1    4.20    0.27
  10   9   1    4.27    0.30
 -10   9  -1    4.32    0.34
 -11   9   1    1.07    0.13
  11   9  -1    1.00    0.10
  11   9  -1    0.99    0.08
  11   9   1    1.18    0.08
  11   9   1    0.86    0.09
   0  10   1   70.97    4.38
   0  10  -1   73.30    4.09
   0  10  -1   71.70    4.37
   0  10   1   74.36    4.09
  -1  10   1   13.67    0.83
   1  10  -1   13.85    0.83
  -1  10   1   13.25    0.89
   1  10  -1   12.67    0.88
  -1 -10  -1   17.90    2.38
  -1 -10   1   15.15    2.28
   1  10   1   13.06    0.89
   1  10   1   13.68    0.82
  -1  10  -1   13.11    0.88
  -2  10   1    8.06    0.56
   2  10  -1    8.60    0.52
   2  10  -1    8.03    0.56
  -2  10   1    7.96    0.52
   2  10   1    7.90    0.51
   2  10   1    7.44    0.55
  -2  10  -1    7.71    0.56
  -2 -10   1    9.07    1.60
  -3  10   1   23.67    1.49
  -3  10   1   22.62    1.53
   3  10  -1   24.04    1.53
   3  10  -1   25.04    1.48
   3  10  -1   23.70    1.37
   3  10   1   23.71    1.48
  -3  10  -1   23.79    1.48
   3  10   1   23.86    1.37
   3  10   1   23.91    1.53
  -3  10  -1   22.54    1.53
  -4  10   1   11.28    0.75
   4  10  -1   10.68    0.95
  -4  10   1    9.88    1.07
   4  10  -1   11.88    0.76
  -4  10   1   10.69    0.76
   4  10  -1   11.47    0.74
   4  10  -1   11.74    0.67
  -4  10  -1   11.40    0.77
   4  10   1   11.65    0.67
   4  10   1   11.67    0.74
  -4  10  -1    9.02    1.06
  -4  10  -1   12.13    0.75
   4  10   1   11.54    0.75
  -5  10   1   16.72    1.08
  -5  10   1   16.20    1.05
   5  10  -1   15.49    1.36
   5  10  -1   16.42    1.06
   5  10  -1   16.57    0.95
   5  10  -1   16.04    1.12
  -5  10   1   14.79    1.52
   5  10  -1   16.92    1.03
   5  10   1   16.50    0.94
  -5  10  -1   17.51    1.05
   5  10   1   17.42    1.04
   5  10   1   15.43    1.36
  -5  10  -1   16.19    1.08
   5  10   1   17.10    1.06
  -5  10  -1   14.20    1.52
  -6  10   1    7.21    0.53
  -6  10   1    6.84    0.75
   6  10  -1    7.20    0.53
   6  10  -1    7.03    0.51
   6  10  -1    7.34    0.50
   6  10  -1    7.52    0.45
  -6  10   1    7.58    0.52
   6  10   1    7.71    0.45
   6  10   1    7.32    0.51
  -6  10  -1    7.89    0.52
  -6  10  -1    6.38    0.75
   6  10   1    7.68    0.51
  -6  10  -1    7.30    0.54
   6  10   1    6.92    0.53
   7  10  -1   11.54    0.84
   7  10  -1   12.59    0.79
   7  10  -1   12.20    0.78
  -7  10   1   12.28    0.82
   7  10  -1   12.58    0.71
  -7  10   1   12.76    0.80
  -7  10   1   10.68    1.16
   7  10   1   12.76    0.78
  -7  10  -1   11.31    0.82
   7  10   1   11.93    0.79
   7  10   1   12.09    0.70
  -8  10   1    7.03    0.48
  -8  10   1    6.57    0.49
   8  10  -1    7.13    0.46
   8  10  -1    6.63    0.46
   8  10  -1    6.72    0.41
   8  10   1    6.39    0.40
   8  10   1    6.62    0.46
  -8  10  -1    7.26    0.50
   8  10   1    7.31    0.47
   9  10  -1    4.10    0.27
   9  10  -1    4.59    0.31
  -9  10   1    4.47    0.34
   9  10   1    4.49    0.31
  -9  10  -1    4.18    0.34
   9  10   1    4.59    0.27
   9  10   1    4.74    0.31
  10  10  -1    0.44    0.05
 -10 -10  -1    0.07    0.08
 -10  10   1    0.46    0.09
  10  10  -1    0.39    0.06
  10  10   1    0.46    0.06
  10  10   1    0.49    0.07
 -10  10  -1    0.43    0.09
  10  10   1    0.38    0.05
 -10 -10   1    0.08    0.09
   0  11   1   15.68    0.96
   0  11   1   16.28    1.04
   0 -11   1   18.81    2.66
   0  11  -1   16.03    0.96
   0  11  -1   14.88    1.02
   0  11   1   15.41    1.06
   0 -11  -1   20.61    2.73
   0  11  -1   15.52    1.06
   1  11  -1   21.62    1.25
   1  11  -1   22.48    1.39
   1 -11   1   27.16    3.29
   1  11  -1   20.95    1.34
  -1  11   1   20.48    1.38
  -1  11   1   20.68    1.35
  -1 -11  -1   21.71    3.20
  -1  11   1   21.61    1.26
  -1  11  -1   21.38    1.39
   1  11   1   20.59    1.38
  -1 -11   1   20.33    3.12
  -1  11  -1   21.21    1.26
   1  11   1   20.29    1.34
  -1  11  -1   21.02    1.34
   1  11   1   21.17    1.25
   2  11  -1    2.86    0.27
  -2  11   1    2.75    0.27
  -2  11   1    2.81    0.25
  -2  11   1    3.46    0.28
   2 -11   1    4.38    1.15
   2  11  -1    2.95    0.24
   2  11  -1    3.01    0.27
   2 -11  -1    4.70    1.20
   2  11   1    3.09    0.24
   2  11   1    2.92    0.27
   2  11   1    2.91    0.27
  -2  11  -1    3.26    0.29
  -3  11   1    1.39    0.19
   3 -11   1    1.98    0.81
   3  11  -1    1.56    0.16
   3  11  -1    1.35    0.18
   3  11  -1    1.44    0.18
  -3  11   1    1.27    0.17
  -3  11   1    1.45    0.19
   3  11   1    1.64    0.19
  -3  11  -1    1.33    0.18
   3  11   1    1.53    0.18
   3 -11  -1    2.86    0.93
   3  11   1    1.52    0.15
   4  11  -1    2.18    0.20
  -4  11   1    1.82    0.22
   4 -11   1    3.17    0.92
  -4  11   1    2.10    0.21
   4  11  -1    2.06    0.18
   4  11  -1    1.81    0.21
  -4  11   1    1.59    0.28
   4  11   1    2.07    0.17
   4  11   1    2.36    0.23
  -4  11  -1    1.97    0.22
   4 -11  -1    4.59    1.08
   4  11   1    2.10    0.21
   5  11  -1    5.66    0.33
  -5  11   1    5.13    0.38
  -5  11   1    4.92    0.39
  -5  11   1    3.74    0.53
   5  11  -1    5.30    0.38
   5  11  -1    4.97    0.37
   5  11   1    5.39    0.38
   5  11   1    5.13    0.32
   5  11   1    5.08    0.38
  -5  11  -1    5.02    0.39
   6  11  -1    6.06    0.47
  -6  11   1    6.30    0.47
   6 -11   1    9.18    1.26
  -6  11   1    5.87    0.67
   6  11  -1    7.06    0.46
   6  11  -1    6.51    0.46
  -6  11   1    6.47    0.47
   6  11  -1    6.53    0.40
   6  11   1    6.49    0.40
   6  11   1    6.68    0.46
  -6  11  -1    6.70    0.48
   6  11   1    6.58    0.46
   7  11  -1    1.88    0.18
   7  11  -1    2.18    0.18
  -7  11   1    1.89    0.20
  -7  11   1    2.00    0.20
   7  11  -1    2.00    0.15
   7  11   1    1.93    0.14
   7  11   1    2.09    0.19
   7  11   1    1.90    0.18
  -7  11  -1    1.82    0.20
   8  11  -1    5.17    0.34
  -8  11   1    4.95    0.35
   8  11  -1    4.91    0.33
  -8  11   1    4.58    0.35
   8  11  -1    4.66    0.29
   8  11   1    5.09    0.34
   8  11   1    5.01    0.34
   8  11   1    4.80    0.29
  -8  11  -1    4.34    0.36
   9  11  -1    1.23    0.11
   9  11  -1    1.15    0.09
  -9  11  -1    1.09    0.13
   9  11   1    1.15    0.11
   9  11   1    1.06    0.11
   0  12   1   10.16    0.61
   0  12   1    9.43    0.66
   0  12  -1    9.67    0.61
   0  12  -1   10.27    0.68
   0  12   1    9.74    0.68
   0 -12   1    8.65    1.81
   0 -12  -1    9.23    1.86
  -1  12   1    8.95    0.56
   1  12  -1    9.12    0.56
  -1 -12  -1    6.87    1.73
  -1  12   1    8.92    0.63
   1  12  -1    9.33    0.63
   1 -12   1    8.77    1.76
  -1  12   1    8.79    0.61
   1  12   1    8.83    0.61
   1  12   1    8.95    0.56
  -1 -12   1    7.00    1.73
  -1  12  -1    8.59    0.62
   1  12   1    8.91    0.62
   1 -12  -1   12.00    1.94
  -1  12  -1    8.80    0.57
  -2  12   1    2.48    0.23
   2  12  -1    2.83    0.22
   2  12  -1    2.64    0.25
   2 -12   1    3.61    1.08
   2  12  -1    2.78    0.24
  -2  12   1    2.64    0.25
  -2  12   1    2.66    0.25
  -2  12  -1    2.45    0.25
  -2  12  -1    2.57    0.23
   2  12   1    2.95    0.25
   2  12   1    2.69    0.25
   2  12   1    2.66    0.21
   2 -12  -1    4.22    1.16
   3  12  -1    5.38    0.37
  -3  12   1    5.72    0.39
   3  12  -1    5.70    0.41
  -3  12   1    5.46    0.41
   3  12  -1    5.50    0.42
  -3  12   1    5.42    0.42
   3 -12   1    7.90    1.40
   3  12   1    5.62    0.42
   3 -12  -1    8.74    1.47
   3  12   1    5.65    0.41
   3  12   1    5.90    0.36
  -3  12  -1    5.14    0.42
  -4  12   1    2.42    0.23
  -4  12   1    2.42    0.24
  -4  12   1    2.48    0.22
   4 -12   1    3.95    0.99
   4  12  -1    2.61    0.23
   4  12  -1    2.76    0.20
   4  12  -1    2.69    0.23
  -4  12  -1    2.62    0.24
   4  12   1    2.52    0.23
   4  12   1    2.45    0.19
   4  12   1    2.42    0.23
   4 -12  -1    4.40    1.03
   5  12  -1    3.75    0.25
   5  12  -1    3.91    0.29
   5  12  -1    3.74    0.29
  -5  12   1    3.58    0.30
  -5  12   1    3.46    0.30
   5 -12   1    5.29    1.03
  -5  12  -1    3.74    0.31
   5 -12  -1    4.63    0.99
   5  12   1    3.71    0.30
   5  12   1    3.89    0.29
   5  12   1    3.78    0.24
   6  12  -1   13.32    0.84
  -6  12   1   12.68    0.85
  -6  12   1   12.70    0.87
   6 -12   1   14.95    1.91
   6  12  -1   12.83    0.86
   6  12  -1   12.92    0.77
   6  12   1   13.15    0.76
  -6  12  -1   13.47    0.88
   6  12   1   13.16    0.87
   6 -12  -1   16.49    1.93
   6  12   1   14.06    0.85
  -7  12   1    5.13    0.35
   7  12  -1    4.82    0.29
   7  12  -1    4.57    0.33
  -7  12   1    4.61    0.34
   7  12  -1    5.25    0.34
   7  12   1    4.85    0.33
  -7  12  -1    4.57    0.35
   7  12   1    5.00    0.34
   7  12   1    4.74    0.28
   8  12  -1    1.87    0.12
   8  12   1    1.87    0.15
  -8  12  -1    2.00    0.17
   0  13  -1   16.36    1.09
   0  13   1   17.72    0.98
   0  13   1   17.18    1.09
   0  13   1   16.87    1.05
   0 -13  -1   13.61    2.55
   0 -13   1   13.71    2.56
   0  13  -1   17.14    0.98
  -1  13   1    3.16    0.23
   1  13  -1    3.14    0.26
  -1 -13  -1    1.72    0.94
   1 -13   1    2.69    1.03
  -1  13   1    3.02    0.25
   1  13  -1    3.08    0.23
  -1  13   1    3.18    0.26
   1 -13  -1    2.48    1.00
   1  13   1    2.97    0.26
   1  13   1    3.17    0.22
  -1  13  -1    3.00    0.26
  -1 -13   1    1.79    0.99
   1  13   1    3.22    0.26
  -1  13  -1    3.08    0.23
   2 -13   1   11.15    1.95
  -2  13   1   11.61    0.74
  -2  13   1   11.47    0.69
   2  13  -1   11.73    0.68
  -2  13   1   11.84    0.77
   2  13  -1   11.57    0.77
   2 -13  -1   11.09    1.95
   2  13   1   11.66    0.74
   2  13   1   11.13    0.68
  -2  13  -1   11.64    0.77
   2  13   1   11.13    0.76
   3  13  -1   13.16    0.74
  -3  13   1   13.18    0.76
  -3  13   1   12.80    0.84
   3  13  -1   13.20    0.84
   3 -13   1   13.50    2.05
  -3  13   1   12.39    0.81
   3 -13  -1   12.45    2.01
   3  13   1   12.09    0.73
  -3  13  -1   13.13    0.84
  -3  13  -1   12.55    0.76
   3  13   1   12.68    0.81
   3  13   1   11.94    0.83
  -4  13   1    4.58    0.34
   4  13  -1    4.35    0.29
   4  13  -1    5.18    0.34
  -4  13   1    4.69    0.31
  -4  13   1    4.36    0.33
   4 -13   1    4.83    1.07
   4  13   1    4.48    0.33
   4  13   1    4.80    0.28
  -4  13  -1    4.46    0.31
  -4  13  -1    4.72    0.34
   4  13   1    4.19    0.33
   4 -13  -1    5.15    1.08
  -5  13   1    0.85    0.11
   5  13  -1    0.85    0.08
   5 -13   1    1.24    0.53
  -5  13   1    0.94    0.12
   5  13  -1    0.92    0.11
   5  13   1    0.94    0.11
   5  13   1    0.86    0.11
   5  13   1    0.87    0.08
   5 -13  -1    0.89    0.49
  -5  13  -1    1.01    0.12
   6  13  -1    7.22    0.46
  -6  13   1    6.77    0.47
   6  13  -1    7.19    0.40
  -6  13  -1    6.62    0.47
   6  13   1    7.04    0.46
   0  14   1    5.73    0.35
   0 -14  -1    3.06    1.15
   0  14  -1    5.95    0.36
   0  14   1    6.17    0.40
   0  14  -1    5.84    0.40
   1  14  -1   14.18    0.89
  -1  14   1   12.94    0.79
   1  14  -1   13.43    0.79
  -1  14   1   12.98    0.88
   1  14   1   14.40    0.89
   1  14   1   13.89    0.78
  -1  14  -1   13.76    0.80
  -1  14  -1   14.13    0.89
  -2  14   1    0.88    0.11
   2 -14   1    0.31    0.58
  -2  14   1    0.65    0.08
   2  14  -1    0.88    0.11
   2  14  -1    0.74    0.08
  -2  14  -1    0.83    0.11
   2  14   1    0.78    0.08
   2  14   1    0.66    0.10
  -2  14  -1    0.70    0.09
   2 -14  -1    0.56    0.58
   3  14  -1    6.80    0.45
  -3  14   1    6.59    0.45
   3  14  -1    7.01    0.39
  -3  14   1    6.54    0.40
  -3  14  -1    6.93    0.45
   3  14   1    6.31    0.45
  -3  14  -1    6.55    0.41
   4  14  -1    1.32    0.09
  -4  14   1    1.20    0.12
   4  14  -1    1.36    0.12
  -4  14  -1    1.32    0.13
   4  14   1    1.26    0.12
   0   0   2   -0.48    0.02
   1   0   2   14.52    1.58
   1   0  -2   17.68    2.05
   1   0   2   18.70    2.06
   2   0   2  325.99   25.57
   2   0   2  241.53   25.53
   4   0  -2  199.13   16.91
   4   0   2  173.65   16.90
   4   0  -2  197.34   21.92
   4   0   2  181.19   21.93
   5   0  -2   44.37    4.98
   5   0   2   41.39    3.85
   5   0   2   42.42    4.99
   5   0  -2   41.05    3.85
   6   0   2  114.76   10.58
   6   0  -2  110.37   10.57
   6   0   2  114.07    9.44
   6   0   2  129.35   13.73
   7   0   2   18.47    2.21
   7   0   2   18.90    1.81
   7   0  -2   19.61    2.18
   7   0   2   19.77    1.62
   7   0   2   20.01    1.61
   8   0  -2    6.36    0.82
   8   0   2    5.95    0.85
   8   0   2    6.94    0.59
   9   0   2   22.56    1.90
  10   0   2   31.10    1.95
  10   0  -2   33.66    2.67
  10   0   2   31.84    2.68
  11   0   2    8.00    0.51
  11   0  -2    7.72    0.50
  11   0   2    6.84    0.71
  11   0   2    7.83    0.50
 -12   0  -2    0.26    0.16
  12   0   2    0.49    0.07
 -12   0   2    0.09    0.16
 -12   0  -2    0.15    0.10
 -13   0   2    0.13    0.16
 -13   0  -2    0.24    0.15
 -14   0   2    6.69    0.49
 -14   0  -2    6.74    0.49
   0  -1   2   11.89    1.57
   0  -1   2   12.79    1.21
   0   1   2   14.37    1.20
  -1   1   2   27.95    2.40
   1  -1   2   22.80    2.41
  -1   1   2   24.04    2.40
  -1  -1   2   21.94    2.40
   1   1   2   28.42    2.39
   1  -1  -2   27.82    2.40
  -2   1   2  204.57   18.42
   2  -1   2  198.94   18.43
   2   1   2  209.18   18.42
  -3   1   2    4.59    0.47
   3  -1   2    4.83    0.45
   3  -1   2    3.83    0.60
  -3   1  -2    5.00    0.47
  -3  -1   2    4.13    0.47
   4  -1   2   31.69    2.68
   4  -1   2   29.20    3.49
  -4   1   2   27.34    2.70
   4  -1  -2   30.15    3.48
  -4  -1   2   27.78    2.71
   5   1  -2   12.94    1.14
   5  -1   2   10.40    1.14
   5  -1   2   11.34    1.02
   5  -1   2   10.73    1.49
   5   1   2   12.70    1.01
   5  -1  -2   11.34    1.49
   5   1   2   13.43    1.14
   5  -1  -2   14.02    1.16
   6  -1   2    7.05    0.86
   6  -1   2    6.31    0.61
   6   1  -2    6.96    0.68
   6  -1   2    6.94    0.91
   6  -1   2    6.79    0.61
   6  -1   2    6.96    0.70
   6   1  -2    6.93    0.59
   6  -1  -2    6.98    0.89
   6   1   2    7.08    0.68
   6  -1  -2    7.43    0.83
   6   1   2    7.19    0.60
   7  -1   2   23.41    2.67
   7  -1   2   20.11    2.49
   7  -1   2   23.57    2.06
   7  -1   2   20.82    1.83
   7   1  -2   20.85    2.04
   7  -1  -2   25.39    2.66
   7  -1  -2   22.20    2.46
   7   1   2   21.02    2.03
   7   1   2   20.68    1.81
   8  -1   2   31.73    3.87
   8  -1   2   34.99    2.86
   8   1   2   33.82    2.82
   8   1   2   36.65    2.85
   8  -1  -2   35.39    3.85
   9  -1   2    5.44    0.50
   9  -1   2    4.60    0.72
   9  -1  -2    4.86    0.70
   9   1   2    5.05    0.49
  10   1  -2   14.81    0.90
  10   1  -2   15.61    1.24
  10  -1   2   14.75    0.89
  10  -1   2   12.47    1.72
  10   1   2   14.22    0.89
  10  -1  -2   13.48    1.71
  10   1   2   14.27    1.24
 -11   1   2    1.63    0.29
  11   1  -2    2.75    0.20
  11   1  -2    2.27    0.27
  11  -1   2    2.31    0.19
  11   1   2    2.65    0.19
 -11   1  -2    1.26    0.26
  11   1   2    2.77    0.20
  11   1   2    2.21    0.29
 -12   1   2    1.24    0.26
  12  -1   2    1.73    0.14
 -12  -1  -2    0.84    0.21
  12   1   2    1.87    0.15
 -12   1  -2    1.34    0.25
  12   1   2    1.89    0.15
 -13   1   2    4.90    0.39
 -13  -1  -2    3.50    0.37
 -13  -1   2    3.40    0.37
 -14  -1  -2    4.17    0.39
 -14   1   2    5.48    0.39
 -14   1  -2    5.77    0.40
 -14  -1   2    5.11    0.40
   0  -2   2  259.96   26.71
   0  -2   2  209.18   20.54
   0   2   2  215.91   20.51
  -1   2   2  172.64   15.50
   1  -2   2  174.86   15.51
   1  -2  -2  182.91   15.53
  -1  -2   2  164.68   15.50
   1  -2  -2  161.92   20.10
   1   2   2  176.42   15.51
   2   2  -2   53.75    4.88
   2   2   2   54.34    4.87
  -3   2   2  166.31   15.30
   3  -2   2  167.30   15.30
   3  -2  -2  186.08   15.29
   3   2   2  159.59   15.28
   4  -2  -2  224.87   21.53
   4   2   2  253.97   21.58
   5  -2   2    4.73    0.55
   5   2  -2    6.55    0.53
   5   2  -2    6.88    0.61
   5   2   2    6.59    0.60
   5   2   2    6.45    0.53
   6  -2   2   21.37    2.94
   6   2  -2   24.32    1.98
   6  -2   2   23.51    2.73
   6  -2   2   23.51    2.02
   6  -2   2   23.60    2.26
   6   2  -2   26.12    2.24
   6  -2  -2   27.60    2.71
   6  -2  -2   21.09    2.93
   6   2   2   26.64    1.99
   6   2   2   24.74    2.23
   7   2  -2   48.62    4.00
   7  -2   2   46.72    5.47
   7  -2   2   49.13    5.89
   7   2   2   46.40    4.49
   7   2   2   48.68    4.01
   7  -2  -2   53.81    5.44
   7  -2  -2   53.14    5.88
   8  -2   2    1.55    0.36
   8   2  -2    1.78    0.19
   8   2   2    1.74    0.20
   8  -2  -2    1.87    0.36
   8   2   2    1.98    0.22
   9  -2   2   -0.04    0.16
   9  -2  -2    0.11    0.17
   9   2   2    0.01    0.08
   9   2   2    0.15    0.07
  10   2  -2   19.28    1.09
  10  -2   2   15.44    2.07
  10   2   2   17.94    1.08
  10  -2  -2   16.65    2.06
  10   2   2   17.53    1.50
  11  -2   2    5.96    0.95
  11   2  -2    6.99    0.66
  11   2  -2    8.07    0.48
  11  -2   2    7.55    0.48
 -11   2   2    6.48    0.60
  11   2   2    7.94    0.48
 -11   2  -2    6.21    0.58
  11   2   2    6.55    0.67
  11   2   2    7.93    0.49
  11  -2  -2    6.36    0.94
  12  -2   2    6.76    0.45
 -12   2   2    5.98    0.55
  12   2  -2    6.77    0.45
 -12   2  -2    6.91    0.56
  12   2   2    6.97    0.45
  12   2   2    6.89    0.45
 -13   2   2   13.57    0.96
  13   2   2   14.28    0.85
 -13   2  -2   15.65    0.98
 -14   2   2   18.68    1.09
  14   2   2   17.79    0.99
 -14  -2   2   13.58    1.08
 -14   2  -2   18.65    1.09
   0   3  -2    0.22    0.06
   0  -3   2    0.04    0.05
   0   3  -2    0.19    0.05
   0  -3  -2    0.19    0.10
   0  -3   2    0.07    0.08
   0   3   2    0.19    0.06
   0   3   2    0.22    0.05
  -1   3   2    9.32    0.78
  -1  -3  -2    7.79    1.02
  -1  -3   2    7.52    1.02
   2  -3   2  153.21   12.95
   2  -3  -2  156.66   12.94
   2   3   2  135.87   12.91
  -2  -3   2  128.79   12.93
   3   3  -2   16.97    1.56
   3   3   2   15.66    1.55
  -3   3  -2   18.44    1.58
   4   3  -2  132.12   11.42
   4   3  -2  125.63   10.19
   4   3   2  120.51   10.19
   4   3   2  128.53   11.41
   5   3  -2   22.88    2.06
   5   3  -2   22.61    1.82
   5  -3   2   21.06    2.51
   5   3   2   22.49    1.83
   5   3   2   22.72    2.05
   6   3  -2   13.01    1.07
   6   3  -2   12.45    1.22
   6  -3   2   12.31    1.52
   6   3   2   13.32    1.08
   6   3   2   12.48    1.21
   6  -3  -2   14.50    1.50
   7   3  -2    9.12    0.86
   7  -3   2    8.58    1.09
   7  -3   2    7.51    1.15
   7   3  -2    9.03    0.74
   7  -3  -2    9.84    1.07
   7   3   2    8.70    0.84
   7   3   2    9.05    0.75
   7  -3  -2    7.93    1.15
   8  -3   2    3.59    0.61
   8   3  -2    3.99    0.37
   8   3   2    4.30    0.41
   8  -3  -2    4.16    0.60
   9   3  -2    0.97    0.14
   9  -3   2    0.63    0.28
   9  -3  -2    0.84    0.28
   9   3   2    0.97    0.17
   9   3   2    1.08    0.16
  10  -3   2    4.87    0.78
 -10   3   2    5.26    0.50
  10  -3   2    5.50    0.38
  10   3  -2    5.74    0.37
  10   3   2    5.60    0.53
  10   3   2    5.46    0.38
 -10   3  -2    4.89    0.48
  10   3   2    5.34    0.50
  10   3   2    5.45    0.37
  10  -3  -2    5.20    0.77
  10   3   2    5.54    0.34
  11  -3   2    2.25    0.52
  11  -3   2    3.31    0.23
  11   3  -2    3.31    0.24
 -11   3   2    2.63    0.34
  11  -3  -2    2.76    0.52
  11   3   2    3.44    0.22
  11   3   2    3.06    0.24
 -11   3  -2    3.06    0.35
  11   3   2    3.06    0.23
 -12   3   2   13.97    0.97
  12  -3   2   14.59    0.91
  12   3  -2   13.87    0.88
  12   3   2   13.83    0.88
 -12   3  -2   14.09    0.96
  12   3   2   14.25    0.83
  12   3   2   14.47    0.91
 -13   3   2    5.38    0.43
  13   3   2    5.47    0.37
  13   3   2    5.53    0.35
 -13   3  -2    6.03    0.44
 -14   3   2    4.01    0.30
  14   3   2    4.04    0.26
   0   4  -2  295.56   26.10
   0   4   2  284.18   26.08
  -1  -4  -2   45.57    5.28
  -1  -4   2   43.81    5.28
   2   4  -2  360.84   30.56
  -2   4   2  298.30   30.52
  -2   4  -2  357.39   30.48
  -3   4   2  125.94   12.18
  -3  -4  -2  133.30   15.84
   3   4  -2  132.30   12.16
   3   4  -2  115.78   10.86
  -3   4  -2  149.56   12.18
   3   4   2  124.84   10.86
  -3  -4   2  143.61   15.84
   3   4   2  155.34   12.16
   4   4  -2    1.61    0.19
  -4   4   2    1.41    0.21
   4   4  -2    1.85    0.17
   4   4   2    1.72    0.18
  -4  -4   2    1.83    0.33
   5   4  -2   20.24    1.84
   5   4  -2   20.81    1.63
   5  -4   2   18.79    2.26
   5   4   2   20.20    1.83
  -5  -4   2   19.19    2.50
   5   4   2   20.06    1.63
   6  -4   2    9.36    1.16
   6   4  -2    9.79    0.79
   6   4  -2    9.86    0.91
   6   4   2    9.13    0.89
  -6  -4   2    7.08    1.29
   6  -4  -2   10.95    1.14
   6   4   2    9.25    0.79
   7   4  -2   46.42    3.88
   7  -4   2   45.80    5.32
   7   4   2   47.71    3.89
   7  -4  -2   52.00    5.31
   8   4  -2    7.16    0.63
   8  -4   2    6.79    0.96
   8  -4  -2    7.26    0.93
   8   4   2    7.54    0.64
   9   4  -2    0.14    0.07
   9  -4   2    0.01    0.18
   9   4  -2    0.00    0.05
  -9   4   2    0.19    0.15
   9   4   2    0.09    0.06
   9  -4  -2    0.03    0.19
   9   4   2    0.04    0.04
   9   4   2    0.09    0.07
  -9   4  -2    0.11    0.15
   9   4   2    0.10    0.09
  10   4  -2   15.51    0.91
  10  -4   2   12.73    1.75
  10  -4   2   15.09    0.93
 -10   4   2   15.37    1.00
  10   4   2   14.16    0.91
  10   4   2   14.93    1.26
  10   4   2   13.37    1.23
 -10   4  -2   14.56    0.99
  10  -4  -2   13.20    1.74
  10   4   2   15.34    0.93
  10   4   2   14.75    0.84
 -11   4   2   22.94    1.44
  11  -4   2   24.04    1.41
  11   4  -2   22.95    1.36
 -11   4  -2   19.07    1.47
  11  -4  -2   19.14    2.56
  11   4   2   22.58    1.27
  11   4   2   22.97    1.40
  11   4   2   22.30    1.36
 -11   4  -2   22.86    1.44
  12   4  -2    3.58    0.27
 -12   4   2    3.47    0.34
  12  -4   2    4.26    0.27
  12   4   2    3.68    0.26
  12   4   2    3.88    0.27
  12   4   2    3.69    0.27
 -12   4  -2    4.08    0.34
 -12   4  -2    3.73    0.36
 -13   4   2    3.49    0.28
  13   4  -2    3.05    0.22
 -13   4  -2    3.47    0.28
  13   4   2    2.95    0.22
  13   4   2    2.98    0.21
   0  -5  -2   29.03    3.09
   0  -5   2   22.32    3.07
   1   5  -2    8.83    0.83
  -1  -5  -2   11.48    1.28
  -1  -5   2   10.20    1.27
  -2   5   2    7.60    0.71
  -2  -5  -2    8.43    0.98
   2   5   2    6.18    0.61
  -2  -5   2    6.73    0.95
  -2   5  -2    8.43    0.72
  -3  -5  -2   23.59    2.89
  -3   5   2   23.08    2.19
   3   5  -2   21.67    1.93
   3   5   2   22.52    1.93
  -3   5  -2   26.96    2.19
  -3  -5   2   24.93    2.89
   4   5  -2   22.41    2.00
  -4  -5  -2   19.19    2.67
   4   5  -2   20.79    1.77
   4   5   2   20.99    1.77
   4  -5  -2   24.03    2.43
  -4  -5   2   22.74    2.69
  -5  -5  -2   10.88    1.77
   5   5  -2   14.26    1.13
   5   5  -2   13.46    1.28
   5  -5   2   11.40    1.59
  -5  -5   2   13.35    1.79
   5   5   2   13.30    1.13
   5  -5  -2   16.10    1.59
   5   5   2   15.71    1.28
   6  -5   2    7.64    1.03
   6   5  -2    8.49    0.70
   6   5   2    7.86    0.69
   6  -5  -2    9.85    1.02
  -6  -5   2    6.44    1.17
   7   5  -2    9.36    0.77
   7  -5   2    8.90    1.15
   7   5   2    8.66    0.77
   8  -5   2   21.18    2.87
   8   5  -2   25.65    2.06
   8  -5  -2   23.91    2.86
   8   5   2   29.08    2.12
   9   5  -2   38.85    2.25
   9  -5   2   31.92    4.20
  -9   5   2   38.70    2.32
   9   5  -2   38.86    3.05
   9   5  -2   37.07    2.51
   9  -5   2   32.38    2.32
   9   5   2   38.14    2.25
   9   5   2   37.87    2.32
  -9   5  -2   31.33    2.38
   9  -5  -2   37.61    4.20
   9   5   2   38.49    2.09
   9   5   2   40.33    3.10
  -9   5  -2   39.36    2.31
   9   5   2   39.37    3.05
  10   5  -2   18.51    1.57
  10  -5   2   19.28    1.20
  10  -5   2   15.88    2.21
 -10   5   2   21.06    1.24
  10   5  -2   20.18    1.16
  10   5   2   19.62    1.20
  10  -5  -2   16.61    2.20
  10   5   2   19.69    1.08
  10   5   2   18.61    1.16
  10   5   2   19.14    1.61
 -10   5  -2   19.59    1.22
 -10   5  -2   16.94    1.27
  10   5   2   18.16    1.57
 -11   5   2   10.58    0.70
  11   5  -2   10.14    0.64
  11  -5   2   11.37    0.66
  11  -5  -2    7.79    1.24
  11   5   2   10.35    0.59
 -11   5  -2    9.37    0.73
  11   5   2   10.12    0.65
  11   5   2    9.11    0.64
 -11   5  -2   10.81    0.70
  12   5  -2   25.52    1.52
  12   5  -2   25.86    1.62
 -12   5   2   27.93    1.68
  12   5   2   26.53    1.67
 -12   5  -2   28.86    1.68
  12   5   2   27.18    1.63
 -12   5  -2   27.87    1.74
  12   5   2   25.72    1.52
 -13   5   2    3.70    0.29
  13   5  -2    3.44    0.24
  13   5  -2    3.60    0.25
 -13   5  -2    4.02    0.29
  13   5   2    3.54    0.25
  13   5   2    3.63    0.24
   0  -6  -2   67.15    8.14
   0   6  -2   70.32    5.56
  -1  -6  -2    5.24    0.77
   1   6  -2    5.86    0.49
   2   6  -2   25.09    2.05
  -2   6   2   27.95    2.31
  -2  -6  -2   22.53    3.04
   2   6   2   26.76    2.04
  -2  -6   2   22.28    3.04
   3   6  -2   14.02    1.13
  -3   6   2   12.80    1.28
  -3  -6   2   13.20    1.72
   3   6   2   13.84    1.12
  -3   6  -2   13.72    1.28
  -4  -6  -2    8.46    1.24
  -4   6   2    7.79    0.89
   4   6  -2   10.08    0.78
   4  -6   2    7.66    1.12
  -4  -6   2    9.69    1.26
   4   6   2   10.12    0.78
   4  -6  -2   10.51    1.12
  -5  -6  -2    7.27    1.16
   5   6  -2    8.59    0.70
   5  -6   2    6.94    1.02
   5  -6  -2    8.96    1.02
  -5  -6   2    7.46    1.16
   5   6   2    8.96    0.70
   6  -6   2   25.28    3.37
   6   6  -2   29.34    2.44
   6   6   2   31.51    2.44
   6  -6  -2   32.94    3.37
   7   6  -2    4.34    0.41
   7  -6   2    3.65    0.66
   7   6   2    4.35    0.42
   7  -6  -2    4.64    0.66
   7   6   2    5.42    0.46
   8  -6   2   25.07    3.24
  -8   6   2   27.09    1.76
   8   6  -2   29.21    2.32
   8   6  -2   29.07    1.60
   8   6  -2   28.08    1.72
   8   6   2   28.32    1.60
   8   6   2   27.53    2.33
  -8   6  -2   28.90    1.76
   8  -6  -2   26.57    3.22
   8   6   2   30.88    2.37
   8   6   2   29.38    1.73
   9   6  -2    6.43    0.38
   9  -6   2    5.10    0.84
   9   6  -2    6.22    0.41
  -9   6   2    5.59    0.45
   9   6  -2    5.78    0.54
   9   6  -2    5.80    0.44
   9   6   2    6.50    0.42
  -9   6  -2    6.49    0.46
  -9   6  -2    5.59    0.49
   9  -6  -2    5.57    0.84
   9   6   2    6.32    0.37
   9   6   2    5.50    0.54
   9   6   2    6.18    0.58
   9   6   2    5.99    0.41
 -10   6   2   31.49    1.90
  10   6  -2   29.29    1.85
  10   6  -2   30.53    1.72
  10   6   2   30.02    1.91
 -10   6  -2   30.88    1.98
 -10   6  -2   32.24    1.90
  10   6   2   29.98    1.85
  10   6   2   29.90    1.72
  11   6  -2    1.63    0.14
  11   6  -2    1.52    0.15
 -11   6   2    1.98    0.22
  11   6   2    1.67    0.14
 -11   6  -2    1.71    0.23
 -11   6  -2    1.80    0.21
  11   6   2    1.49    0.15
  11   6   2    1.87    0.15
  12   6  -2    6.95    0.43
 -12   6   2    6.97    0.50
  12   6  -2    7.25    0.46
  12   6   2    7.54    0.46
 -12   6  -2    7.98    0.50
 -12   6  -2    7.17    0.52
  12   6   2    6.79    0.43
  12   6   2    6.93    0.47
 -13   6   2    6.65    0.44
  13   6  -2    6.19    0.39
  13   6   2    6.47    0.39
  13   6   2    6.76    0.41
   0   7  -2   14.25    1.04
   0  -7  -2    9.97    1.57
  -1   7   2   22.84    1.96
   1   7  -2   19.67    1.74
  -2   7   2   49.05    4.53
   2   7  -2   50.47    4.04
   2   7   2   49.98    4.03
  -3  -7  -2    8.45    1.21
  -3   7   2    7.83    0.85
   3   7  -2    9.97    0.76
  -3   7  -2    9.11    0.87
  -3  -7   2    7.33    1.18
   3   7   2    9.69    0.75
   4   7  -2   50.80    3.93
   4   7   2   49.58    3.93
  -4  -7   2   44.20    5.85
   5   7  -2   10.19    0.86
   5   7   2   10.52    0.86
   5  -7  -2    9.49    1.24
   6  -7   2    4.11    0.70
   6   7  -2    4.88    0.43
   6   7   2    4.94    0.43
   6  -7  -2    4.20    0.67
   7   7  -2    3.92    0.30
   7  -7   2    2.89    0.62
  -7   7   2    3.64    0.33
   7   7  -2    4.09    0.27
   7   7   2    4.31    0.31
  -7   7  -2    4.16    0.33
   7   7   2    4.08    0.38
   7  -7  -2    3.92    0.63
   7   7   2    4.20    0.26
   8   7  -2   33.20    1.99
   8   7  -2   33.57    2.22
   8   7  -2   34.36    1.85
   8  -7   2   28.93    3.74
  -8   7   2   32.85    2.97
  -8   7   2   33.07    2.03
  -8   7  -2   28.28    2.97
  -8   7  -2   32.80    2.11
  -8   7  -2   34.59    2.03
   8   7   2   34.12    2.00
   8  -7  -2   31.78    3.73
   8   7   2   33.81    1.84
   8   7   2   32.24    2.69
   8   7   2   33.92    2.06
  -9   7   2   27.25    1.61
  -9   7   2   23.00    2.33
   9   7  -2   26.22    1.56
   9   7  -2   27.56    1.45
   9   7  -2   23.43    2.11
   9   7  -2   25.08    1.74
   9  -7   2   20.95    2.94
   9   7   2   26.56    1.61
   9  -7  -2   22.86    2.94
   9   7   2   25.98    2.12
  -9   7  -2   27.60    1.68
   9   7   2   26.16    1.57
   9   7   2   26.60    1.45
  -9   7  -2   27.83    1.60
  10   7  -2   24.52    1.40
  10   7  -2   23.55    1.50
 -10   7   2   25.33    1.54
  10   7   2   24.68    1.39
 -10   7  -2   26.03    1.54
  10   7   2   23.61    1.50
  10   7   2   23.98    1.55
 -10   7  -2   25.41    1.61
  11   7  -2   11.85    0.70
  11   7  -2   12.14    0.76
 -11   7   2   12.87    0.80
  11   7   2   11.52    0.70
  11   7   2   11.50    0.76
 -11   7  -2   12.77    0.80
  11   7   2   11.95    0.78
 -11   7  -2   13.23    0.84
  12   7  -2    6.82    0.40
  12   7  -2    6.79    0.43
 -12   7   2    7.23    0.47
  12   7   2    6.52    0.40
  12   7   2    6.66    0.43
   1   8  -2   35.38    2.89
   2   8  -2    2.58    0.26
   3   8  -2    4.85    0.43
   3   8   2    4.65    0.43
   4   8  -2    8.90    0.77
   4   8   2    9.16    0.78
   5   8  -2   27.51    2.26
   5   8   2   27.42    2.26
  -6   8   2   29.12    1.90
   6   8  -2   32.10    2.53
   6   8  -2   30.13    1.88
   6   8  -2   30.47    1.75
  -6   8   2   33.86    2.81
  -6   8  -2   29.00    2.81
   6   8   2   30.15    2.53
   6   8   2   30.87    1.74
   6   8   2   31.40    1.89
  -7   8   2   33.01    2.15
   7   8  -2   34.86    1.91
  -7   8   2   37.35    3.09
   7   8  -2   33.64    2.77
   7   8  -2   34.23    2.06
  -7   8   2   34.83    2.09
   7   8  -2   32.88    2.29
  -7   8  -2   31.69    3.08
   7   8   2   34.31    1.90
   7   8   2   34.41    2.07
   7   8   2   34.78    2.13
   7   8   2   33.59    2.29
  -7   8  -2   35.03    2.17
   7   8   2   32.81    2.78
   7  -8  -2   29.62    3.84
   8   8  -2   42.59    2.37
   8   8  -2   40.10    3.43
  -8   8   2   42.91    2.58
   8   8  -2   42.72    2.54
   8   8  -2   41.04    2.84
  -8   8   2   43.25    3.80
  -8   8  -2   43.99    2.67
   8   8   2   41.93    3.44
   8   8   2   44.07    2.36
   8   8   2   43.66    2.55
   8   8   2   42.77    2.63
   8  -8  -2   35.22    4.72
  -9   8   2    2.12    0.31
   9   8  -2    2.18    0.17
  -9   8   2    2.56    0.24
   9  -8   2    1.90    0.46
   9   8  -2    2.13    0.19
  -9   8  -2    2.30    0.25
   9  -8  -2    1.87    0.43
   9   8   2    2.20    0.16
   9   8   2    2.04    0.19
   9   8   2    2.31    0.19
  10   8  -2   30.53    1.87
 -10   8   2   32.62    1.91
  10   8  -2   30.83    1.74
  10   8   2   29.72    1.74
 -10   8  -2   32.68    1.98
  10   8   2   30.65    1.93
  10   8   2   29.88    1.87
  11   8  -2    6.49    0.39
  11   8  -2    6.49    0.42
 -11   8   2    6.86    0.46
  11   8   2    6.70    0.43
  11   8   2    6.08    0.42
  11   8   2    6.70    0.39
 -11   8  -2    6.56    0.47
  12   8  -2    5.34    0.34
  12   8   2    5.89    0.33
  12   8   2    5.94    0.37
   0  -9   2   40.24    5.16
   1  -9   2   11.02    1.72
  -1  -9  -2   11.95    1.82
  -1  -9   2    8.07    1.64
   2   9  -2    0.14    0.07
   2  -9   2    0.19    0.43
  -2  -9   2   -0.03    0.41
   3  -9   2    2.02    0.70
   3   9  -2    1.07    0.15
   4  -9   2    0.14    0.44
   4   9  -2    0.12    0.09
   4   9  -2    0.07    0.06
  -4   9   2    0.05    0.09
   4   9   2    0.08    0.07
   4   9   2    0.07    0.06
   4   9   2    0.12    0.09
  -5   9   2   40.00    2.57
   5   9  -2   42.01    2.74
   5   9  -2   39.80    3.31
   5   9  -2   41.71    2.30
  -5   9   2   40.51    3.66
   5   9  -2   41.80    2.55
   5   9  -2   42.31    2.47
  -5   9   2   41.63    2.49
   5   9   2   41.61    2.55
  -5   9  -2   36.03    3.66
   5   9   2   41.52    2.28
   5   9   2   38.88    3.31
   5   9   2   40.79    2.47
  -5   9  -2   39.53    2.57
   6   9  -2    6.55    0.47
   6   9  -2    6.93    0.46
  -6   9   2    6.87    0.70
   6   9  -2    6.30    0.41
  -6   9   2    6.30    0.47
   6   9  -2    6.10    0.58
   6   9  -2    6.64    0.45
  -6   9   2    6.67    0.49
   6   9   2    6.90    0.46
  -6   9  -2    6.18    0.49
   6   9   2    6.40    0.48
   6   9   2    6.39    0.40
   6   9   2    6.22    0.58
   6   9   2    6.68    0.46
  -6   9  -2    6.11    0.69
   7   9  -2   26.48    2.26
   7   9  -2   27.24    1.86
  -7   9   2   28.30    1.71
  -7   9   2   26.34    1.76
  -7   9   2   28.60    2.52
   7   9  -2   28.26    1.68
   7   9  -2   27.14    1.56
   7   9  -2   28.58    1.73
   7   9   2   28.09    1.74
   7   9   2   27.54    1.69
  -7   9  -2   25.38    2.52
   7   9   2   28.37    1.55
  -7   9  -2   27.84    1.77
   7   9   2   25.62    2.26
   8   9  -2    2.23    0.17
   8   9  -2    2.30    0.20
   8   9  -2    2.30    0.20
  -8   9   2    2.19    0.23
  -8   9   2    2.38    0.33
  -8   9  -2    2.32    0.24
   8   9   2    2.42    0.21
   8   9   2    2.23    0.16
   8   9   2    2.35    0.20
  -9   9   2    6.94    0.81
   9   9  -2    8.64    0.54
   9   9  -2    8.47    0.49
  -9   9   2    8.08    0.57
   9   9   2    8.38    0.55
  -9   9  -2    8.69    0.59
   9   9   2    8.28    0.48
   9   9   2    8.29    0.54
  10   9  -2    6.74    0.42
 -10   9   2    7.18    0.49
  10   9  -2    6.82    0.46
  10   9   2    7.25    0.46
  10   9   2    7.29    0.42
  10   9   2    7.25    0.47
 -10   9  -2    7.31    0.51
  11   9  -2   29.34    1.76
  11   9  -2   28.09    1.64
 -11   9   2   29.86    1.79
 -11   9  -2   30.84    1.84
  11   9   2   28.57    1.76
  11   9   2   29.40    1.82
   0 -10   2   48.26    5.30
   0  10   2   38.00    2.25
   0  10   2   36.68    2.42
  -1  10   2   17.86    1.06
  -1  10   2   17.29    1.15
  -1 -10  -2   22.86    2.88
   1  10  -2   17.82    1.06
  -1 -10   2   18.65    2.72
   1  10   2   16.91    1.14
   1  10   2   17.52    1.05
  -2  10   2   20.84    1.34
   2  10  -2   22.31    1.24
  -2  10   2   20.74    1.24
  -2  10  -2   20.08    1.38
  -2 -10   2   22.18    3.04
   2  10   2   20.89    1.37
   2  10   2   21.50    1.23
   2  10   2   20.71    1.33
  -3  10   2    4.83    0.63
  -3  10   2    6.52    0.47
  -3  10   2    6.21    0.42
   3  10  -2    5.77    0.55
  -3  10   2    6.86    0.48
   3  10  -2    6.47    0.46
   3  10  -2    6.54    0.45
   3  10  -2    7.01    0.42
  -3  10  -2    6.11    0.48
   3  10   2    6.69    0.46
   3  10   2    6.49    0.40
   3  10   2    6.23    0.46
   4  10  -2   16.40    1.13
  -4  10   2   17.18    1.09
  -4  10   2   13.86    1.53
   4  10  -2   16.83    1.08
  -4  10   2   16.41    1.06
   4  10  -2   16.57    0.97
   4  10  -2   17.08    1.05
   4  10  -2   15.25    1.37
   4  10   2   17.40    1.06
   4  10   2   17.10    0.96
  -4  10  -2   16.10    1.10
   4  10   2   17.48    1.08
   5  10  -2   21.80    1.32
  -5  10   2   19.39    1.95
   5  10  -2   21.37    1.44
  -5  10   2   21.83    1.34
   5  10  -2   21.69    1.35
   5  10  -2   21.00    1.22
  -5  10   2   21.04    1.37
   5  10  -2   20.23    1.75
   5  10   2   22.45    1.33
  -5  10  -2   21.45    1.38
   5  10   2   21.87    1.21
   5  10   2   22.01    1.36
  -5  10  -2   17.81    1.94
  -6  10   2   30.22    2.96
   6  10  -2   32.81    2.05
  -6  10   2   32.67    2.01
  -6  10   2   31.75    2.07
   6  10  -2   32.87    1.84
   6  10  -2   33.33    1.99
   6  10  -2   32.68    2.20
   6  10   2   32.95    1.83
   6  10   2   33.50    2.05
   6  10   2   33.14    2.00
  -6  10  -2   31.47    2.07
   7  10  -2   26.86    1.56
  -7  10   2   24.61    1.63
  -7  10   2   25.09    1.58
   7  10  -2   25.98    1.44
   7  10  -2   25.38    1.73
   7  10  -2   26.26    1.61
  -7  10   2   21.43    2.32
   7  10   2   25.10    1.43
   7  10   2   26.60    1.61
  -7  10  -2   25.61    1.64
   7  10   2   26.04    1.57
   8  10  -2   32.26    1.79
  -8  10   2   26.91    2.86
   8  10  -2   32.77    1.92
  -8  10   2   32.95    1.95
  -8  10  -2   33.14    2.02
   8  10   2   32.59    1.93
   8  10   2   31.25    1.99
   8  10   2   31.74    1.78
   9  10  -2    7.16    0.42
   9  10  -2    7.00    0.46
  -9  10   2    7.05    0.49
  -9  10  -2    7.23    0.50
   9  10   2    6.89    0.46
   9  10   2    7.11    0.41
   9  10   2    7.07    0.47
 -10  10   2    0.17    0.07
  10  10  -2    0.21    0.05
  10  10  -2    0.15    0.04
 -10 -10   2   -0.04    0.08
  10  10   2    0.15    0.05
 -10  10  -2    0.20    0.07
  10  10   2    0.13    0.05
   0  11   2    9.16    0.66
   0  11  -2    9.80    0.61
   0 -11   2    9.60    1.81
   0 -11  -2   13.13    2.01
   0  11   2    9.03    0.59
   0  11  -2    9.71    0.67
   0  11   2    8.83    0.65
  -1 -11  -2    3.59    1.15
   1 -11   2    4.04    1.16
  -1  11   2    3.41    0.29
   1  11  -2    2.99    0.28
   1  11  -2    3.20    0.26
  -1  11   2    3.11    0.25
  -1  11   2    2.88    0.28
  -1  11  -2    3.12    0.29
   1  11   2    2.98    0.28
   1  11   2    2.87    0.27
   1 -11  -2    4.88    1.28
   1  11   2    3.18    0.25
  -1 -11   2    2.24    0.94
  -2  11   2    9.44    0.64
  -2  11   2    9.46    0.65
  -2  11   2    8.21    0.58
   2 -11   2   12.23    1.84
   2  11  -2    9.67    0.65
   2  11  -2    9.61    0.58
   2  11   2    9.14    0.65
   2  11   2    9.45    0.57
  -2  11  -2    9.36    0.66
  -2 -11   2    7.73    1.76
   2  11   2    8.30    0.63
  -3  11   2    3.45    0.31
  -3  11   2    3.83    0.32
   3  11  -2    3.69    0.28
   3 -11   2    5.61    1.23
  -3  11   2    3.65    0.29
   3  11  -2    3.78    0.31
   3 -11  -2    6.47    1.33
   3  11   2    3.97    0.32
  -3  11  -2    3.82    0.33
   3  11   2    3.58    0.27
   3  11   2    3.83    0.31
   4  11  -2   25.34    1.62
  -4  11   2   25.65    1.59
   4  11  -2   25.84    1.46
   4  11  -2   26.73    1.57
  -4  11   2   25.19    1.63
  -4  11   2   24.81    1.48
   4  11   2   25.72    1.62
  -4  11  -2   23.66    1.63
   4  11   2   25.15    1.58
   4  11   2   25.77    1.45
   5  11  -2   11.22    0.64
   5  11  -2   11.32    0.72
  -5  11   2   10.68    0.73
  -5  11   2    9.00    1.03
   5  11  -2   11.21    0.70
  -5  11   2   10.68    0.72
   5  11  -2   10.02    0.75
   5  11   2   10.68    0.72
  -5  11  -2   10.93    0.74
   5  11   2   11.34    0.71
   5  11   2   10.89    0.63
  -6  11   2    2.03    0.20
   6  11  -2    1.81    0.17
  -6  11   2    1.84    0.20
   6  11  -2    1.59    0.16
   6  11  -2    1.64    0.15
   6  11  -2    1.65    0.18
  -6  11   2    1.64    0.28
   6 -11  -2    3.77    0.81
   6  11   2    1.96    0.19
  -6  11  -2    2.04    0.20
   6  11   2    1.67    0.14
   6  11   2    2.01    0.18
  -7  11   2   12.42    0.86
  -7  11   2   12.78    0.84
   7  11  -2   13.50    0.83
   7  11  -2   13.50    0.85
   7  11  -2   13.09    0.76
  -7  11  -2   12.79    0.87
   7  11   2   13.70    0.83
   7  11   2   12.85    0.75
   8  11  -2    6.53    0.44
   8  11  -2    6.65    0.40
  -8  11   2    6.54    0.46
   8  11   2    6.83    0.45
   8  11   2    6.65    0.39
   8  11   2    7.01    0.46
  -8  11  -2    7.02    0.48
   9  11  -2   30.21    1.69
   9  11   2   30.09    1.82
  -9  11  -2   30.19    1.90
   9  11   2   30.60    1.88
   0  12   2    0.54    0.10
   0  12   2    0.45    0.11
   0  12   2    0.42    0.11
   0 -12  -2    0.18    0.63
   0  12  -2    0.59    0.11
   0  12  -2    0.76    0.13
   0 -12   2    0.70    0.73
  -1  12   2    1.92    0.22
   1 -12   2    2.42    0.97
   1  12  -2    2.23    0.20
  -1  12   2    2.32    0.20
   1  12  -2    2.43    0.23
  -1 -12  -2    2.17    0.96
  -1  12   2    2.28    0.22
   1 -12  -2    2.47    1.00
  -1  12  -2    2.20    0.22
   1  12   2    2.04    0.22
  -1 -12   2    1.84    0.93
   1  12   2    2.16    0.19
  -1  12  -2    1.96    0.21
   1  12   2    2.14    0.22
   2  12  -2    7.72    0.55
  -2  12   2    7.75    0.54
   2 -12   2    8.14    1.59
  -2  12   2    7.91    0.56
  -2  12   2    7.76    0.50
   2  12  -2    7.57    0.49
   2 -12  -2   11.33    1.77
   2  12   2    7.39    0.55
   2  12   2    7.57    0.54
  -2 -12   2    6.17    1.58
   2  12   2    7.75    0.48
  -2  12  -2    8.10    0.56
  -3  12   2   16.22    1.06
  -3  12   2   15.98    1.03
   3  12  -2   16.93    1.06
  -3  12   2   15.52    0.96
   3  12  -2   16.02    0.94
   3 -12   2   20.45    2.57
   3  12   2   16.08    1.03
   3  12   2   15.93    0.93
  -3  12  -2   14.85    1.06
   3  12   2   15.75    1.05
  -4  12   2    4.29    0.33
   4  12  -2    4.07    0.28
  -4  12   2    3.95    0.32
   4  12  -2    4.25    0.32
   4 -12   2    5.90    1.18
  -4  12   2    3.79    0.30
   4  12   2    4.04    0.32
   4  12   2    3.83    0.26
   4  12   2    3.94    0.32
   4 -12  -2    7.12    1.24
   5  12  -2   29.56    1.68
   5 -12   2   35.67    3.89
  -5  12   2   29.27    1.88
   5  12  -2   29.77    1.87
  -5  12   2   29.42    1.82
   5  12   2   29.27    1.66
   5  12   2   29.45    1.82
  -5  12  -2   27.95    1.88
   5  12   2   29.05    1.87
   6  12  -2    8.13    0.51
  -6  12   2    7.16    0.52
  -6  12   2    7.33    0.51
   6  12  -2    7.55    0.45
   6  12   2    7.42    0.51
  -6  12  -2    7.57    0.53
   6  12   2    7.32    0.50
   6  12   2    7.51    0.43
   7  12  -2    7.29    0.43
  -7  12   2    6.95    0.50
  -7  12   2    7.21    0.49
   7  12  -2    7.58    0.49
  -7  12  -2    7.41    0.51
   7  12   2    7.93    0.50
   7  12   2    7.43    0.48
   8  12  -2    6.21    0.36
  -8  12  -2    6.14    0.43
   8  12   2    6.40    0.41
   0  13  -2    0.35    0.10
   0  13   2    0.34    0.09
   0 -13   2    0.44    0.72
   0 -13  -2   -0.06    0.62
   0  13  -2    0.26    0.08
   0  13   2    0.26    0.08
   0  13   2    0.35    0.10
   1  13  -2    6.60    0.46
  -1 -13  -2    4.52    1.36
  -1  13   2    6.88    0.46
  -1  13   2    6.42    0.41
   1 -13   2    5.71    1.45
  -1  13   2    6.31    0.45
   1  13  -2    6.82    0.42
  -1  13  -2    6.40    0.42
   1 -13  -2    5.55    1.43
  -1 -13   2    4.28    1.40
   1  13   2    6.22    0.40
  -1  13  -2    6.78    0.47
   1  13   2    6.68    0.45
   1  13   2    6.49    0.46
  -2  13   2   17.72    0.97
   2  13  -2   16.96    1.07
   2 -13   2   16.90    2.54
  -2  13   2   16.70    1.07
  -2  13   2   16.23    1.04
   2  13  -2   16.65    0.96
  -2  13  -2   16.96    0.97
   2  13   2   15.98    0.95
   2 -13  -2   15.75    2.51
   2  13   2   15.19    1.06
   2  13   2   16.83    1.04
  -2  13  -2   15.93    1.07
   3  13  -2    5.87    0.42
  -3  13   2    6.36    0.39
   3  13  -2    5.59    0.37
   3 -13   2    5.51    1.29
  -3  13   2    5.90    0.42
  -3  13   2    6.27    0.43
   3 -13  -2    6.86    1.30
   3  13   2    5.35    0.42
   3  13   2    6.11    0.42
   3  13   2    6.02    0.36
  -3  13  -2    6.19    0.43
  -4  13   2    3.23    0.26
   4  13  -2    3.54    0.26
  -4  13   2    3.18    0.26
  -4  13   2    3.32    0.24
   4 -13   2    3.46    0.91
   4  13  -2    3.65    0.23
   4  13   2    3.36    0.21
   4  13   2    3.12    0.26
   4  13   2    3.15    0.26
   4 -13  -2    3.62    0.90
  -4  13  -2    3.31    0.27
   5  13  -2    3.90    0.25
   5 -13   2    3.99    0.88
  -5  13   2    3.75    0.30
  -5  13   2    3.79    0.29
   5  13  -2    4.36    0.29
  -5  13   2    3.97    0.28
   5  13   2    4.05    0.29
  -5  13  -2    4.17    0.31
   5  13   2    4.29    0.30
   5 -13  -2    5.14    0.89
  -6  13   2    6.40    0.46
   6  13  -2    7.40    0.40
  -6  13   2    6.96    0.43
   6  13  -2    6.67    0.45
  -6  13  -2    6.75    0.47
   6  13   2    7.09    0.46
   0  14   2    7.41    0.51
   0  14  -2    8.32    0.53
   0  14  -2    8.30    0.48
   0 -14   2    4.60    1.45
   0  14   2    8.07    0.53
   0  14   2    8.09    0.46
   1  14  -2    7.40    0.46
  -1  14   2    6.35    0.44
  -1  14   2    6.81    0.46
   1  14  -2    6.64    0.41
  -1  14   2    6.77    0.40
  -1  14  -2    6.82    0.46
   1 -14  -2    4.08    1.23
   1  14   2    6.82    0.39
   1  14   2    6.36    0.44
  -1  14  -2    6.60    0.41
   1  14   2    7.04    0.46
  -2  14   2   20.87    1.32
   2  14  -2   20.69    1.18
  -2  14   2   19.70    1.18
  -2  14   2   19.42    1.27
   2  14  -2   22.13    1.32
  -2  14  -2   20.63    1.19
  -2  14  -2   21.95    1.32
   2  14   2   22.57    1.32
   2  14   2   20.07    1.27
   3  14  -2    4.59    0.27
  -3  14   2    4.03    0.28
  -3  14   2    4.34    0.32
   3  14  -2    4.74    0.32
   3  14   2    4.53    0.32
  -3  14  -2    4.83    0.32
  -4  14   2    3.34    0.22
   4  14  -2    3.51    0.24
   4  14  -2    3.39    0.21
  -4  14   2    3.12    0.24
   4  14   2    3.41    0.24
  -4  14  -2    3.44    0.25
   0   0   3    0.04    0.02
   1   0  -3  109.56    9.90
   1   0  -3  103.00   12.61
  -1   0   3  110.69    9.75
   2   0  -3  935.65  110.37
   2   0  -3 1000.00   86.80
   2   0   3  893.10  109.47
   3   0   3    0.25    0.10
   3   0   3    0.55    0.08
   3   0  -3    0.28    0.08
   3   0  -3    0.36    0.09
   3   0   3    0.34    0.09
  -3   0   3    0.07    0.08
   4   0  -3  165.90   17.66
   4   0   3  142.06   17.67
   4   0   3  133.04   13.62
   4   0  -3  164.26   13.63
   5   0   3   59.24    6.78
   5   0   3   57.34    5.22
   5   0  -3   58.93    5.22
   5   0  -3   66.16    6.77
   5   0   3   52.25    4.68
   5   0   3   51.65    4.66
   6   0   3  148.31   12.67
   6   0   3  182.93   18.34
   6   0   3  161.41   14.13
   6   0   3  136.47   17.01
   6   0   3  154.14   12.61
   7   0  -3   10.19    1.16
   7   0   3   10.02    0.85
   7   0   3    8.77    1.19
   7   0   3    9.62    0.86
   7   0   3   10.72    0.96
   8   0   3   16.53    1.33
   8   0  -3   16.52    1.82
   8   0   3   15.76    1.35
   8   0   3   14.24    1.85
   9   0   3    1.86    0.24
  10   0   3    1.61    0.24
  10   0  -3    1.57    0.20
  10   0  -3    1.42    0.13
  10   0   3    1.51    0.13
 -10   0   3    0.51    0.20
  11   0   3    5.75    0.39
  11   0   3    5.92    0.38
  11   0   3    5.04    0.55
 -12   0   3    0.25    0.17
 -12   0  -3    0.41    0.17
 -12   0  -3    0.10    0.10
  12   0   3    0.44    0.07
 -13   0   3   13.98    0.99
  13   0   3   15.74    0.92
 -13   0  -3   12.85    0.98
 -14   0  -3    0.39    0.12
 -14   0   3    0.27    0.11
   0   1   3   56.46    4.97
   0  -1   3   53.13    4.98
   0   1   3   55.46    4.97
   1  -1   3  348.62   29.18
   1  -1   3  362.74   29.19
   1   1  -3  295.71   29.14
   1  -1  -3  297.21   29.14
   1   1   3  291.10   29.19
  -1   1  -3  371.47   29.15
  -1  -1   3  299.61   37.77
   2   1  -3  496.46   41.52
   2  -1  -3  414.30   41.48
   2   1   3  482.86   41.46
  -2   1  -3  449.33   41.48
   3  -1  -3   18.13    1.52
   3   1   3   15.96    1.51
   3   1   3   17.74    1.51
  -3   1  -3   13.95    1.52
   4   1   3    1.41    0.22
   4   1   3    1.19    0.15
  -4  -1   3    1.16    0.21
   4  -1  -3    1.41    0.17
   5  -1   3    0.78    0.19
  -5   1   3    0.62    0.18
   5  -1   3    0.73    0.14
   5   1  -3    0.90    0.13
   5  -1   3    0.72    0.13
   5  -1   3    0.71    0.12
   5  -1  -3    0.91    0.18
   5   1   3    1.38    0.21
   5   1   3    0.94    0.11
   5   1   3    0.98    0.12
   6  -1   3   12.36    1.18
   6   1  -3   13.90    1.32
   6  -1   3   12.43    1.18
   6  -1   3   13.41    1.33
   6  -1   3   14.59    1.73
   6  -1   3   12.13    1.62
   6   1   3   14.97    1.17
   6  -1  -3   15.36    1.72
   6   1   3   13.88    1.31
   6   1   3   15.48    1.19
   6  -1  -3   15.52    1.59
   7  -1   3    0.58    0.22
   7  -1   3    0.94    0.22
   7  -1   3    0.64    0.13
   7  -1   3    0.95    0.18
   7  -1  -3    0.93    0.21
   7   1   3    1.27    0.27
   7   1   3    0.75    0.14
   7   1   3    0.69    0.12
   7   1   3    0.85    0.14
   7  -1  -3    0.96    0.21
   8  -1   3   18.27    1.57
   8  -1   3   17.30    2.15
   8   1   3   18.68    1.56
   8   1   3   19.01    1.54
   8  -1  -3   18.83    2.11
   9  -1   3   26.04    3.35
   9  -1   3   30.71    2.47
   9   1   3   29.73    2.46
   9   1   3   30.39    2.43
   9  -1  -3   30.39    3.33
  10  -1   3   10.99    0.69
  10  -1   3    9.27    1.35
  10   1  -3   11.60    0.70
  10   1   3   10.82    0.69
  10  -1  -3   10.72    1.35
  10   1   3   11.81    0.98
  11   1  -3   19.73    1.11
  11   1  -3   16.93    1.52
  11  -1   3   18.13    1.14
  11   1   3   17.82    1.11
  11   1   3   16.50    1.54
  11   1   3   18.31    1.14
 -12   1   3    4.50    0.47
  12  -1   3    5.24    0.35
  12   1   3    5.13    0.34
  12   1   3    5.28    0.35
 -12   1  -3    4.48    0.47
  13  -1   3    9.79    0.61
 -13   1   3    9.08    0.69
 -13   1  -3    9.51    0.70
  13   1   3    9.22    0.61
 -14  -1  -3    3.41    0.31
 -14   1   3    3.60    0.29
 -14   1  -3    3.66    0.29
 -14  -1   3    3.00    0.29
   0  -2   3  496.03   65.24
   0   2   3  592.73   50.25
   0  -2   3  587.25   50.36
  -1   2   3  214.04   20.25
   1  -2   3  221.70   20.27
   1   2   3  226.23   20.23
  -1  -2   3  223.00   20.24
   1  -2  -3  239.62   26.24
   2  -2   3  204.37   18.97
  -2   2   3  232.70   18.96
  -2   2   3  184.54   18.95
   2  -2  -3  236.57   18.97
   2   2   3  219.75   18.97
  -2  -2   3  186.43   18.95
   3  -2   3   14.01    1.49
  -3   2   3   14.76    1.49
   3   2   3   16.08    1.46
   3  -2  -3   19.16    1.49
   4   2  -3   99.80    8.45
   4   2   3   88.99    7.53
   4   2   3   92.06    8.43
  -5   2   3   79.13    7.75
   5  -2   3   91.79    6.94
   5  -2   3   81.35   10.05
   5  -2   3   88.88    7.73
   6  -2   3   11.16    1.61
   6  -2   3   11.39    1.23
   6   2  -3   13.57    1.22
   6   2  -3   13.93    1.06
   6  -2   3   12.42    1.11
   6  -2   3   11.75    1.51
   6  -2  -3   12.26    1.60
   6   2   3   14.70    1.08
   6   2   3   13.70    1.20
   7  -2   3   70.36    8.59
   7   2  -3   77.29    6.32
   7  -2   3   79.46    7.14
   7   2  -3   74.65    7.11
   7  -2   3   76.76    6.39
   7  -2   3   78.26    9.26
   7   2   3   82.23    6.38
   7  -2  -3   84.07    9.24
   7   2   3   75.81    7.09
   7  -2  -3   84.89    8.56
   7   2   3   78.53    6.34
   8  -2   3    5.71    0.85
   8   2   3    6.26    0.58
   8  -2  -3    6.97    0.82
   8   2   3    6.25    0.56
   9  -2   3    7.59    1.11
   9  -2  -3    9.08    1.10
   9   2   3    9.02    0.79
   9   2   3    8.76    0.76
  10  -2   3   31.12    1.91
  10  -2   3   26.19    3.47
  10   2  -3   32.43    1.86
  10   2   3   30.74    1.85
  10   2   3   32.23    1.74
  10   2   3   31.63    1.91
  10  -2  -3   29.66    3.46
  10   2   3   28.77    2.55
  10   2   3   31.00    2.52
 -11   2   3   15.63    1.11
  11   2  -3   15.50    1.37
  11  -2   3   17.26    1.03
  11   2  -3   17.77    1.00
  11   2   3   14.58    1.38
  11  -2  -3   13.38    1.88
 -11   2  -3   13.37    1.08
  11   2   3   16.93    1.00
  11   2   3   16.61    0.94
  11   2   3   17.16    1.03
 -12   2   3    6.37    0.55
  12  -2   3    6.79    0.45
  12   2  -3    6.55    0.44
  12   2   3    6.87    0.44
  12   2   3    6.96    0.45
 -12   2  -3    6.18    0.54
  12   2   3    6.25    0.42
  13  -2   3    2.86    0.20
 -13   2   3    2.97    0.30
 -13   2  -3    2.23    0.28
  13   2   3    2.73    0.20
 -13   2  -3    3.32    0.31
  13   2   3    2.52    0.20
 -14   2   3    1.09    0.15
 -14  -2  -3    0.97    0.16
  14   2   3    1.38    0.11
 -14   2  -3    1.27    0.15
 -14  -2   3    0.99    0.16
   0   3   3    0.46    0.08
   0   3  -3    0.64    0.10
   0  -3  -3    0.29    0.12
   0  -3   3    0.16    0.11
   0   3  -3    0.62    0.09
   1  -3   3    9.26    0.92
  -1   3   3    9.55    0.91
  -1  -3   3    9.17    0.91
   1  -3  -3   10.25    1.19
   1   3   3    9.86    0.89
   2  -3   3   13.57    1.20
   2   3   3   12.43    1.15
  -2  -3   3   11.74    1.18
   3   3  -3   21.71    2.14
  -3  -3   3   25.70    2.82
  -3   3  -3   24.83    2.15
   3   3   3   21.55    2.12
   4   3  -3  153.36   12.61
   4   3  -3  163.95   14.14
   4   3   3  155.49   12.62
   4   3   3  154.89   14.12
   5   3  -3   26.35    2.37
   5  -3   3   22.43    2.88
   5   3  -3   26.34    2.09
   5   3   3   26.90    2.10
   5   3   3   26.30    2.35
   6  -3   3   59.87    7.35
   6   3  -3   67.44    5.40
   6   3  -3   68.68    6.08
   6   3   3   70.79    5.41
   6   3   3   67.54    6.05
   7   3  -3    2.90    0.33
   7  -3   3    2.52    0.46
   7  -3   3    2.50    0.48
   7  -3  -3    2.36    0.45
   7   3   3    3.12    0.31
   7  -3  -3    3.30    0.45
   7   3   3    3.10    0.28
   8  -3   3   15.88    2.12
   8   3  -3   17.34    1.50
   8  -3  -3   19.88    2.11
   8   3   3   19.92    1.55
   8   3   3   18.03    1.52
  -9   3   3    6.96    0.61
   9  -3   3    7.08    1.05
   9   3   3    7.62    0.52
   9   3   3    8.41    0.71
   9  -3  -3    8.19    1.03
   9   3   3    8.92    0.74
  10  -3   3    1.86    0.16
  10  -3   3    1.43    0.40
  10   3  -3    2.19    0.17
 -10   3   3    1.82    0.29
  10   3   3    1.73    0.25
  10  -3  -3    2.10    0.43
  10   3   3    2.01    0.16
  10   3   3    1.89    0.17
  10   3   3    1.73    0.22
  10   3   3    1.65    0.16
 -10   3  -3    1.81    0.28
 -11   3   3    0.73    0.20
  11  -3   3    0.42    0.23
  11   3  -3    0.78    0.10
  11  -3   3    0.62    0.09
 -11  -3  -3    0.30    0.14
  11   3   3    0.76    0.10
 -11  -3   3    0.08    0.13
  11   3   3    0.85    0.10
 -11   3  -3    0.41    0.15
  11  -3  -3    0.68    0.26
 -11   3  -3    0.77    0.19
  11   3   3    0.71    0.09
  12   3  -3    8.52    0.54
 -12   3   3    8.65    0.63
  12  -3   3    8.06    0.55
  12   3   3    8.19    0.51
 -12   3  -3    8.79    0.63
  12   3   3    8.52    0.56
  12   3   3    8.70    0.54
  13  -3   3    3.90    0.26
 -13   3   3    3.87    0.33
  13   3   3    3.77    0.26
  13   3   3    3.65    0.26
 -13   3  -3    3.77    0.33
  13   3   3    3.90    0.26
 -14   3   3    4.26    0.28
 -14  -3  -3    2.40    0.27
  14   3   3    3.88    0.22
 -14  -3   3    2.56    0.27
   0   4   3   84.68    7.32
   0  -4   3   82.85    9.53
   0  -4   3   75.82    7.34
   1  -4   3    0.55    0.14
  -1  -4  -3    1.05    0.19
  -1  -4   3    1.07    0.19
   1   4   3    0.84    0.11
   1  -4  -3    0.65    0.18
   2   4  -3  121.28    9.94
  -2   4   3  101.71    9.93
  -2  -4  -3  100.31   12.90
  -2  -4   3   95.71   12.89
  -2   4  -3  131.46    9.94
   3   4  -3  142.42   12.74
  -3  -4  -3  169.98   18.58
  -3   4   3  135.82   14.28
   3   4  -3  165.60   14.28
   3   4   3  156.77   12.74
  -3  -4   3  181.22   18.57
   4   4  -3   47.39    3.86
   4   4  -3   46.35    4.33
   4   4   3   47.37    4.32
   4   4   3   46.64    3.86
  -4  -4   3   51.54    5.70
   5   4  -3   49.13    3.78
   5  -4   3   42.29    5.16
   5   4  -3   46.98    4.25
   5   4   3   47.55    4.23
  -5  -4   3   45.37    5.61
   5   4   3   48.08    3.78
   6   4  -3   22.06    1.67
   6  -4   3   19.37    2.34
   6   4  -3   20.47    1.89
   6   4   3   20.13    1.87
   6   4   3   21.69    1.68
  -6  -4   3   17.09    2.58
   7   4  -3   17.83    1.59
   7  -4   3   17.84    2.24
   7   4   3   22.65    1.64
   7   4   3   18.24    1.60
   7  -4  -3   20.41    2.21
   8   4  -3    6.93    0.60
   8  -4   3    5.86    0.92
   8  -4  -3    6.97    0.90
   8   4   3    6.65    0.61
   8   4   3    8.06    0.65
  -9   4   3    3.57    0.38
   9   4  -3    4.25    0.39
   9  -4   3    3.59    0.65
   9   4  -3    3.96    0.30
   9  -4  -3    4.07    0.64
   9   4   3    4.26    0.27
   9   4   3    4.84    0.44
  -9   4  -3    3.76    0.38
   9   4   3    4.44    0.41
   9   4   3    4.21    0.30
  10  -4   3   36.09    4.71
  10   4  -3   43.47    2.53
 -10   4   3   44.48    2.62
  10  -4   3   41.15    2.61
  10   4   3   43.03    2.53
  10   4   3   39.29    3.43
  10   4   3   42.77    2.61
  10  -4  -3   41.30    4.70
  10   4   3   42.60    3.48
 -10   4  -3   44.00    2.61
  10   4   3   42.87    2.36
  11  -4   3    6.32    0.39
  11   4  -3    5.97    0.38
 -11   4   3    6.13    0.47
  11  -4   3    4.42    0.77
 -11   4  -3    4.30    0.47
  11   4   3    5.88    0.39
  11  -4  -3    4.67    0.77
  11   4   3    5.66    0.38
  11   4   3    5.23    0.35
 -11   4  -3    5.66    0.45
 -12   4   3    3.49    0.33
  12   4  -3    3.63    0.26
  12  -4   3    3.68    0.26
  12   4   3    3.79    0.27
  12   4   3    3.90    0.26
  12   4   3    3.57    0.25
 -12   4  -3    3.47    0.32
 -12   4  -3    3.43    0.36
 -13   4   3    7.56    0.52
  13   4   3    7.60    0.45
 -13   4  -3    6.86    0.53
  13   4   3    7.11    0.47
 -13   4  -3    7.91    0.52
  13   4   3    7.36    0.48
   0  -5   3   26.04    3.38
   0   5  -3   30.15    2.30
   1   5  -3    0.61    0.09
  -1  -5  -3    0.75    0.19
   1  -5  -3    0.48    0.17
  -1  -5   3    0.60    0.17
  -2  -5  -3  138.23   15.50
  -2   5   3  143.87   11.91
  -2  -5   3  120.19   15.48
   2   5   3  126.06   10.62
  -3   5   3   24.08    2.44
  -3  -5  -3   27.43    3.23
   3   5  -3   24.43    2.16
  -3   5  -3   29.84    2.45
   3   5   3   26.86    2.16
  -3  -5   3   27.03    3.21
  -4  -5  -3   44.54    5.96
   4   5  -3   52.73    4.54
   4   5  -3   49.46    4.04
  -4  -5   3   51.78    5.97
   4   5   3   50.69    4.04
   5   5  -3    0.88    0.14
   5  -5   3    1.67    0.32
  -5  -5  -3    0.61    0.27
   5   5  -3    1.00    0.13
  -5   5   3    0.80    0.17
  -5  -5   3    0.96    0.31
   5   5   3    1.25    0.14
   5   5   3    1.21    0.13
   5  -5  -3    1.08    0.23
   6   5  -3   46.81    3.69
   6  -5   3   39.59    5.05
   6   5   3   43.49    3.69
   6  -5  -3   51.86    5.03
   7  -5   3    3.19    0.55
   7   5  -3    3.33    0.31
   7  -5  -3    3.58    0.52
   7   5   3    2.87    0.32
   7   5   3    3.94    0.36
   8   5  -3   16.50    1.35
   8  -5   3   14.01    1.93
   8   5   3   18.28    1.41
   8  -5  -3   16.41    1.92
   8   5   3   15.76    1.36
  -9   5   3   15.39    0.98
   9   5  -3   15.02    0.91
   9  -5   3   12.37    0.93
   9   5  -3   14.59    1.00
   9   5  -3   15.28    1.22
   9  -5   3   12.74    1.76
   9   5   3   14.35    1.23
  -9   5  -3   12.03    1.00
   9   5   3   15.56    1.27
   9   5   3   15.00    0.94
  -9   5  -3   16.53    0.98
   9   5   3   14.56    0.91
   9  -5  -3   14.76    1.75
   9   5   3   14.98    0.84
  10   5  -3   25.27    1.47
 -10   5   3   25.55    1.54
  10  -5   3   22.93    1.51
  10   5   3   24.59    1.36
  10   5   3   22.03    1.99
  10   5   3   23.57    1.51
 -10   5  -3   26.03    1.53
  10  -5  -3   22.42    2.77
 -10   5  -3   23.07    1.59
  10   5   3   23.87    2.03
  10   5   3   24.73    1.47
  11  -5   3   16.64    0.97
  11   5  -3   14.93    0.93
 -11   5   3   15.08    0.99
  11   5   3   14.70    0.87
  11  -5  -3   12.42    1.78
  11   5   3   15.11    0.94
 -11   5  -3   14.51    1.04
 -11   5  -3   15.80    0.99
  11   5   3   15.37    0.96
 -12   5   3   10.28    0.70
  12   5  -3   10.37    0.65
  12   5   3   10.04    0.61
  12   5   3   10.34    0.65
 -12   5  -3   10.91    0.70
 -12   5  -3   11.07    0.74
  12   5   3    9.82    0.67
  13   5  -3    3.80    0.26
 -13   5   3    3.91    0.30
  13   5   3    3.89    0.25
  13   5   3    4.10    0.26
   0   6  -3   88.79    7.34
   0  -6  -3   93.54   10.74
   1   6  -3    9.65    0.73
  -1  -6   3    8.45    1.11
  -1   6  -3    7.39    0.72
  -2  -6  -3   12.59    1.65
  -2   6   3   14.39    1.23
   2   6  -3   12.63    1.09
   2   6   3   14.05    1.08
  -2  -6   3   11.03    1.63
  -3   6   3   61.13    6.19
   3   6  -3   72.04    5.52
  -3  -6  -3   69.67    8.11
  -3  -6   3   66.41    8.10
   3   6   3   72.09    5.51
   4   6  -3   22.50    1.85
  -4  -6  -3   21.06    2.81
   4   6   3   23.19    1.85
   4  -6  -3   25.16    2.55
  -4  -6   3   20.54    2.80
   5   6  -3   44.15    3.57
  -5  -6   3   41.43    5.33
   5   6   3   45.70    3.57
   6   6  -3   10.90    1.01
   6  -6  -3   13.11    1.45
   6   6   3   12.67    1.05
   6   6   3   12.06    1.02
   7   6  -3   16.63    1.44
   7  -6  -3   17.33    2.03
   7   6   3   16.80    1.45
   7   6   3   19.04    1.49
  -8   6   3   36.32    2.20
   8   6  -3   37.95    2.91
   8   6  -3   35.19    2.15
   8  -6   3   29.41    4.02
   8   6   3   35.80    2.95
   8   6   3   35.29    2.91
   8  -6  -3   37.12    4.02
   8   6   3   36.09    1.99
   8   6   3   35.70    2.16
   9   6  -3    6.17    0.45
   9   6  -3    6.24    0.42
  -9   6   3    6.47    0.47
   9  -6   3    5.39    0.42
   9   6  -3    5.66    0.55
   9  -6   3    5.43    0.87
   9   6   3    6.50    0.42
   9   6   3    6.11    0.60
   9   6   3    6.02    0.56
   9   6   3    6.50    0.38
  -9   6  -3    6.68    0.52
   9   6   3    6.43    0.43
   9  -6  -3    6.32    0.86
  10   6  -3    9.10    0.59
 -10   6   3    9.55    0.65
  10   6   3    9.53    0.61
  10   6   3    9.31    0.60
 -10   6  -3    9.30    0.69
  10  -6  -3    8.01    1.17
  10   6   3    9.53    0.55
  11   6  -3    1.51    0.14
 -11   6   3    1.48    0.20
 -11   6  -3    1.36    0.21
  11   6   3    1.39    0.14
  11   6   3    1.56    0.12
  11   6   3    1.44    0.14
 -12   6   3    1.20    0.16
  12   6  -3    1.02    0.11
  12   6  -3    1.15    0.11
  12   6   3    1.24    0.11
 -12   6  -3    1.25    0.18
  12   6   3    1.18    0.11
  12   6   3    1.29    0.11
  13   6  -3    0.50    0.07
 -13   6   3    0.60    0.10
  13   6  -3    0.54    0.06
  13   6   3    0.47    0.06
  13   6   3    0.54    0.06
 -13  -6   3    0.12    0.08
   0  -7  -3    5.19    0.86
   0   7  -3    7.08    0.55
   1   7  -3    0.96    0.17
  -1   7   3    0.65    0.11
   1   7  -3    0.54    0.10
  -1  -7  -3    0.35    0.17
   1  -7  -3    0.25    0.16
  -1  -7   3    0.33    0.18
  -2  -7  -3   64.67    8.72
  -2   7   3   75.52    6.67
   2   7  -3   77.37    5.95
   2   7   3   76.12    5.94
   3   7  -3    2.87    0.27
  -3  -7  -3    2.58    0.48
  -3   7   3    2.31    0.30
  -3  -7   3    2.39    0.47
   3   7   3    3.07    0.26
   4   7  -3   20.58    1.59
  -4  -7   3   16.14    2.42
   4   7   3   19.97    1.59
   5   7  -3    3.52    0.33
   5   7   3    3.62    0.34
   5  -7  -3    3.33    0.53
   6   7  -3   17.47    1.46
   6   7   3   18.33    1.47
   6  -7  -3   16.63    2.05
  -7   7   3    0.36    0.11
   7   7  -3    0.09    0.07
   7  -7   3    0.07    0.19
   7   7  -3    0.22    0.08
   7   7   3    0.28    0.09
   7   7   3    0.52    0.11
   7   7   3    0.20    0.05
   7  -7  -3    0.30    0.22
   8  -7   3    2.32    0.55
   8   7  -3    3.18    0.24
  -8   7   3    2.96    0.38
   8   7  -3    2.69    0.29
   8   7  -3    2.94    0.21
   8   7  -3    3.10    0.24
  -8   7   3    2.68    0.27
  -8   7  -3    3.06    0.31
   8   7   3    2.86    0.20
   8   7   3    3.06    0.24
   8  -7  -3    2.84    0.52
   8   7   3    2.90    0.30
   8   7   3    2.86    0.24
   9  -7   3    2.15    0.53
   9   7  -3    2.92    0.23
   9   7  -3    2.87    0.30
   9   7  -3    3.13    0.25
  -9   7   3    3.07    0.28
  -9   7   3    2.92    0.37
   9   7  -3    3.17    0.21
   9   7   3    2.95    0.31
   9   7   3    3.27    0.24
   9   7   3    3.16    0.20
   9  -7  -3    2.44    0.52
  -9   7  -3    2.86    0.31
   9   7   3    3.02    0.24
  10   7  -3   25.63    1.57
 -10   7   3   25.98    1.61
  10   7  -3   26.63    1.47
 -10   7  -3   25.92    1.68
  10   7   3   26.28    1.46
  10   7   3   25.37    1.62
  10   7   3   24.79    1.57
  11   7  -3    1.40    0.13
  11   7  -3    1.40    0.12
 -11   7   3    1.43    0.18
 -11   7  -3    1.77    0.21
  11   7   3    1.18    0.11
  11   7   3    1.23    0.13
  11   7   3    1.34    0.13
 -12  -7  -3    0.02    0.08
  12   7  -3    0.25    0.05
  12   7  -3    0.26    0.05
 -12   7   3    0.40    0.09
 -12  -7   3    0.00    0.07
 -12   7  -3    0.37    0.10
  12   7   3    0.35    0.06
  12   7   3    0.28    0.05
  12   7   3    0.32    0.06
   1   8  -3   17.83    1.48
   2   8  -3    6.75    0.59
   3   8  -3   21.07    1.68
   3   8   3   19.47    1.67
   4   8  -3    7.77    0.67
   4   8   3    7.63    0.67
   5   8  -3   18.76    1.52
   5   8   3   17.71    1.52
  -6   8   3   42.33    3.51
   6   8  -3   39.43    2.35
   6   8  -3   40.25    3.17
  -6   8   3   38.42    2.38
   6   8  -3   38.75    2.19
   6   8   3   38.31    3.17
  -6   8  -3   33.29    3.50
   6   8   3   38.84    2.36
   6   8   3   38.89    2.17
   7   8  -3    3.07    0.25
   7   8  -3    2.94    0.31
   7   8  -3    2.98    0.25
   7   8  -3    2.97    0.22
  -7   8   3    3.67    0.42
  -7   8   3    3.16    0.28
   7  -8  -3    2.86    0.55
  -7   8  -3    2.89    0.40
   7   8   3    3.43    0.26
   7   8   3    2.92    0.31
   7   8   3    3.13    0.21
   7   8   3    3.19    0.26
  -7   8  -3    2.86    0.30
  -8   8   3    0.58    0.18
   8   8  -3    0.67    0.12
  -8   8   3    0.80    0.14
   8  -8   3    0.33    0.25
   8   8  -3    0.60    0.09
   8   8  -3    0.55    0.10
   8   8   3    0.72    0.08
   8   8   3    0.69    0.12
   8  -8  -3    1.12    0.32
   8   8   3    0.73    0.14
  -8   8  -3    0.83    0.16
   8   8   3    0.75    0.11
   9   8  -3    0.54    0.09
   9  -8   3    0.42    0.24
  -9   8   3    0.49    0.16
   9   8  -3    0.49    0.08
   9   8  -3    0.54    0.09
  -9   8   3    0.60    0.13
   9   8   3    0.47    0.10
  -9   8  -3    0.60    0.14
   9   8   3    0.76    0.10
   9  -8  -3    0.53    0.24
   9   8   3    0.61    0.07
  10   8  -3    9.43    0.55
 -10   8   3    9.57    0.63
  10   8  -3    9.42    0.59
  10   8   3    8.76    0.61
  10   8   3    8.91    0.59
  10   8   3    8.78    0.54
 -10   8  -3   10.28    0.66
 -11   8   3    1.43    0.17
  11   8  -3    1.53    0.13
  11   8  -3    1.37    0.12
  11   8   3    1.49    0.13
 -11   8  -3    1.60    0.18
  11   8   3    1.42    0.11
  11   8   3    1.33    0.13
  12   8  -3    0.86    0.08
 -12   8  -3    1.09    0.12
  12   8   3    0.98    0.09
  12   8   3    1.03    0.09
   0  -9   3    3.37    0.97
   1  -9   3   55.75    6.46
  -1  -9   3   47.10    6.39
   2   9  -3    9.80    0.89
  -2  -9   3   12.95    1.80
   3   9  -3    8.72    0.75
  -4   9   3    4.74    0.37
   4   9  -3    4.42    0.32
   4   9   3    4.85    0.37
   4   9   3    4.86    0.31
   5   9  -3   16.04    1.35
   5   9  -3   17.15    1.11
   5   9  -3   16.79    1.05
  -5   9   3   15.43    1.07
   5   9  -3   16.53    0.95
  -5   9   3   16.49    1.52
  -5   9   3   15.81    1.04
   5   9  -3   16.23    1.02
   5   9   3   16.88    0.93
  -5   9  -3   15.64    1.08
  -5   9  -3   13.38    1.51
   5   9   3   15.87    1.36
   5   9   3   17.11    1.04
   5   9   3   16.24    1.05
   6   9  -3    6.52    0.60
  -6   9   3    6.31    0.49
   6   9  -3    6.77    0.47
   6   9  -3    6.84    0.49
  -6   9   3    7.13    0.71
   6   9  -3    6.94    0.42
  -6   9   3    6.77    0.49
   6   9   3    6.62    0.60
  -6   9  -3    6.04    0.70
   6   9   3    6.90    0.48
   6   9   3    7.02    0.41
  -6   9  -3    6.50    0.51
   6   9   3    6.59    0.47
  -7   9   3    3.32    0.29
  -7   9   3    3.42    0.42
   7   9  -3    3.26    0.23
   7   9  -3    3.13    0.26
   7   9  -3    3.06    0.32
   7   9  -3    3.44    0.26
   7   9   3    3.19    0.26
   7   9   3    3.29    0.27
   7   9   3    3.19    0.21
   7   9   3    3.27    0.33
  -7   9  -3    3.22    0.30
   8   9  -3    0.57    0.08
   8   9  -3    0.70    0.10
  -8   9   3    0.54    0.12
  -8   9   3    0.43    0.16
   8   9  -3    0.52    0.09
  -8   9  -3    0.67    0.14
   8   9   3    0.57    0.07
   8   9   3    0.53    0.11
   8   9   3    0.66    0.10
  -9   9   3    3.55    0.29
  -9   9   3    2.99    0.40
   9   9  -3    3.61    0.23
   9   9  -3    3.75    0.26
   9   9   3    3.63    0.26
   9   9   3    3.45    0.22
  -9   9  -3    3.62    0.31
   9   9   3    3.03    0.26
  10   9  -3    0.80    0.08
  10   9  -3    0.95    0.10
 -10   9   3    0.79    0.13
  10   9   3    0.82    0.10
  10   9   3    0.83    0.10
 -10   9  -3    0.76    0.13
  10   9   3    0.73    0.07
 -11   9   3    5.89    0.40
  11   9  -3    5.80    0.35
  11   9   3    5.77    0.39
 -11   9  -3    6.19    0.42
  11   9   3    5.84    0.38
   0  10   3    1.87    0.22
   0  10   3    1.84    0.19
   0 -10   3    2.41    0.88
   0 -10  -3    3.02    1.03
  -1  10   3   13.07    0.83
  -1  10   3   13.11    0.90
   1 -10   3   17.75    2.31
   1  10   3   13.80    0.82
  -1 -10   3   14.16    2.22
   1  10   3   13.21    0.90
  -2  10   3   34.64    2.08
   2  10  -3   37.44    2.08
   2  10  -3   36.60    2.30
  -2  10   3   35.24    2.30
  -2  10   3   35.21    2.23
  -2  10  -3   36.07    2.31
  -2 -10   3   37.13    4.79
   2  10   3   35.32    2.29
   2  10   3   38.00    2.06
   2  10   3   37.41    2.23
   3  10  -3    2.09    0.24
   3 -10   3    3.79    0.97
  -3  10   3    2.42    0.25
   3  10  -3    2.37    0.22
  -3  10   3    2.18    0.23
   3  10  -3    2.61    0.21
  -3  10   3    2.21    0.21
  -3  10   3    1.87    0.30
   3  10   3    2.24    0.19
   3  10   3    2.44    0.24
  -3  10  -3    2.29    0.25
   3 -10  -3    4.85    1.13
   3  10   3    2.15    0.22
  -4  10   3   47.23    2.97
   4  10  -3   48.04    2.96
  -4  10   3   48.58    2.88
   4  10  -3   45.95    3.17
  -4  10   3   42.04    4.22
   4  10  -3   49.01    2.67
  -4  10   3   48.26    2.69
   4  10  -3   43.87    3.84
   4  10   3   47.60    2.96
   4  10   3   49.32    2.88
   4  10   3   49.23    2.65
  -4  10  -3   47.88    2.98
   5  10  -3   26.85    1.52
  -5  10   3   26.18    1.70
  -5  10   3   24.19    2.42
   5  10  -3   27.17    1.80
  -5  10   3   27.72    1.66
   5  10  -3   24.55    2.18
   5  10  -3   27.76    1.68
   5  10   3   27.29    1.64
   5  10   3   27.54    1.69
   5  10   3   26.73    1.50
  -5  10  -3   25.40    1.71
   6  10  -3   10.34    0.67
   6  10  -3   10.72    0.72
  -6  10   3    9.59    1.00
   6  10  -3   10.45    0.62
  -6  10   3    9.94    0.69
   6  10  -3   11.00    0.69
  -6  10   3    9.44    0.70
  -6  10  -3    9.81    0.71
   6  10   3   10.57    0.68
   6  10   3   10.45    0.69
   6  10   3    9.90    0.60
  -7  10   3   24.01    2.43
   7  10  -3   26.72    1.51
  -7  10   3   26.53    1.66
   7  10  -3   25.86    1.81
   7  10  -3   28.28    1.63
   7  10   3   25.90    1.50
   7  10   3   27.55    1.64
  -7  10  -3   26.83    1.71
   7  10   3   28.09    1.69
  -8  10   3    9.39    0.64
  -8  10   3    7.98    0.91
   8  10  -3    9.69    0.61
   8  10  -3    9.14    0.66
   8  10  -3    9.32    0.56
  -8  10  -3   10.07    0.66
   8  10   3    9.88    0.54
   8  10   3    9.36    0.61
   8  10   3    9.94    0.63
   9  10  -3    0.83    0.10
  -9  10   3    0.81    0.13
   9  10  -3    0.77    0.08
   9  10   3    0.66    0.09
   9  10   3    0.73    0.07
   9  10   3    0.70    0.10
  -9  10  -3    0.71    0.12
  10  10  -3    1.82    0.13
 -10  10   3    1.76    0.17
  10  10   3    2.11    0.15
  10  10   3    1.75    0.15
 -10  10  -3    2.05    0.18
   0 -11  -3    9.17    1.85
   0  11   3    7.14    0.46
   0 -11   3    7.35    1.59
   0  11   3    6.51    0.50
   0  11  -3    6.76    0.51
   0  11   3    6.84    0.50
   1  11  -3   22.88    1.44
  -1  11   3   21.84    1.43
   1  11  -3   22.01    1.30
   1 -11   3   25.69    3.30
  -1  11   3   22.30    1.29
  -1  11   3   21.53    1.40
  -1 -11  -3   26.52    3.42
   1  11   3   21.74    1.39
  -1  11  -3   22.37    1.44
   1  11   3   20.72    1.43
   1  11   3   22.28    1.28
  -1 -11   3   18.17    3.13
  -2  11   3   19.93    1.29
  -2  11   3   18.34    1.16
   2  11  -3   20.30    1.16
   2 -11   3   23.87    2.99
   2  11  -3   20.58    1.29
  -2  11   3   19.65    1.26
  -2 -11   3   16.62    2.87
   2  11   3   19.37    1.28
  -2  11  -3   19.68    1.30
   2  11   3   19.53    1.14
   2  11   3   19.74    1.25
  -3  11   3    0.91    0.15
   3  11  -3    0.83    0.12
  -3  11   3    0.80    0.13
  -3  11   3    0.78    0.15
   3  11  -3    1.04    0.14
   3 -11   3    1.43    0.70
   3  11   3    0.67    0.13
   3 -11  -3    2.02    0.83
   3  11   3    0.64    0.14
   3  11   3    0.71    0.10
  -3  11  -3    0.69    0.14
  -4  11   3    5.01    0.63
  -4  11   3    6.14    0.42
   4  11  -3    6.43    0.41
   4  11  -3    6.58    0.45
  -4  11   3    5.63    0.46
   4 -11   3    9.39    1.41
  -4  11   3    6.15    0.46
   4  11   3    7.15    0.46
   4  11   3    6.50    0.45
  -4  11  -3    6.06    0.47
   4  11   3    6.06    0.38
  -5  11   3   13.98    1.51
  -5  11   3   16.17    0.97
   5  11  -3   16.80    0.95
   5  11  -3   15.48    1.11
  -5  11   3   16.08    1.06
  -5  11   3   16.39    1.04
   5  11  -3   17.28    1.05
  -5  11  -3   15.76    1.07
   5  11   3   17.53    1.04
   5  11   3   15.67    0.93
   5  11   3   17.32    1.06
  -6  11   3    1.63    0.27
   6  11  -3    1.52    0.14
   6  11  -3    1.69    0.16
   6  11  -3    1.24    0.14
  -6  11   3    1.60    0.19
  -6  11   3    1.53    0.18
   6 -11  -3    2.63    0.71
   6  11   3    1.67    0.12
   6  11   3    1.76    0.19
  -6  11  -3    1.40    0.18
   6  11   3    1.73    0.17
  -7  11   3    1.16    0.24
  -7  11   3    1.72    0.18
   7  11  -3    1.56    0.13
   7  11  -3    1.40    0.14
   7  11   3    1.50    0.11
  -7  11  -3    1.59    0.18
   7  11   3    1.62    0.16
   7  11   3    1.54    0.16
  -8  11   3    1.53    0.16
   8  11  -3    1.41    0.12
   8  11   3    1.70    0.15
  -8  11  -3    1.54    0.17
   8  11   3    1.33    0.14
  -9  11   3    5.61    0.39
   9  11  -3    5.51    0.34
  -9  11  -3    6.30    0.41
   9  11   3    5.90    0.39
   9  11   3    5.84    0.38
   0  12  -3    0.32    0.09
   0  12   3    0.41    0.11
   0  12  -3    0.37    0.11
   0 -12   3    0.37    0.69
   0 -12  -3    0.29    0.67
   0  12   3    0.57    0.12
   0  12   3    0.31    0.09
  -1  12   3    6.63    0.41
  -1  12   3    6.36    0.46
   1 -12   3    6.72    1.52
  -1  12   3    6.09    0.45
   1  12  -3    6.55    0.42
   1  12  -3    6.79    0.47
  -1 -12  -3    5.71    1.48
   1  12   3    5.94    0.45
  -1  12  -3    6.18    0.47
  -1 -12   3    4.18    1.37
   1  12   3    6.12    0.40
   1  12   3    5.72    0.45
   1 -12  -3    5.85    1.53
   2 -12   3    9.77    1.65
   2  12  -3    7.82    0.55
  -2  12   3    7.64    0.49
   2  12  -3    7.97    0.49
  -2  12   3    7.37    0.54
  -2  12   3    7.86    0.55
   2  12   3    7.29    0.54
   2 -12  -3   10.67    1.74
  -2  12  -3    7.45    0.55
   2  12   3    7.80    0.54
  -2 -12   3    4.68    1.51
   2  12   3    7.66    0.47
   3  12  -3    9.41    0.57
   3 -12   3   10.37    1.72
   3  12  -3   10.10    0.64
  -3  12   3    9.04    0.63
  -3  12   3    9.08    0.58
  -3  12   3    9.51    0.64
   3  12   3    8.73    0.55
   3  12   3    9.44    0.63
  -3  12  -3    8.88    0.64
   3  12   3    8.99    0.63
  -4  12   3    2.96    0.42
   4  12  -3    4.18    0.28
  -4  12   3    3.94    0.32
   4  12  -3    3.91    0.31
   4 -12   3    6.62    1.18
  -4  12   3    4.02    0.32
  -4  12   3    4.22    0.29
   4  12   3    4.16    0.32
  -4  12  -3    3.67    0.32
   4  12   3    4.06    0.25
   4 -12  -3    6.77    1.21
   4  12   3    3.98    0.31
  -5  12   3   11.36    0.75
   5  12  -3   11.27    0.74
  -5  12   3   11.02    0.73
  -5  12   3   10.77    0.68
   5  12  -3   11.42    0.66
   5 -12   3   12.66    1.77
  -5  12  -3   10.78    0.75
   5  12   3   11.11    0.64
   5  12   3   10.61    0.74
   5  12   3   11.87    0.73
   6  12  -3    1.31    0.12
   6  12  -3    1.25    0.13
  -6  12   3    1.28    0.15
  -6  12   3    1.25    0.14
  -6  12   3    1.22    0.15
   6 -12  -3    2.00    0.58
  -6  12  -3    1.28    0.15
   6  12   3    1.10    0.13
   6  12   3    1.33    0.15
   7  12  -3    0.40    0.06
  -7  12   3    0.33    0.08
  -7  12   3    0.37    0.09
  -7  12  -3    0.29    0.08
   7  12   3    0.39    0.08
   7  12   3    0.34    0.07
   8  12  -3    1.10    0.09
  -8  12  -3    1.07    0.12
   8  12   3    1.12    0.10
   0  13   3   17.24    1.01
   0  13  -3   18.04    1.14
   0  13   3   18.36    1.14
   0  13  -3   18.24    1.03
   0 -13  -3   14.83    2.65
   0  13   3   17.99    1.11
   0 -13   3   14.71    2.69
   1  13  -3   11.06    0.73
   1 -13   3    9.23    1.89
  -1  13   3   10.48    0.70
  -1  13   3   11.17    0.72
   1  13  -3   11.50    0.66
  -1  13   3   11.14    0.65
  -1 -13  -3    7.09    1.83
   1  13   3   10.90    0.71
   1  13   3   10.99    0.63
   1 -13  -3   10.51    1.93
  -1  13  -3   10.85    0.73
  -1  13  -3   10.98    0.66
   1  13   3   11.22    0.72
  -1 -13   3    6.94    1.91
  -2  13   3    3.19    0.26
   2  13  -3    3.03    0.26
   2 -13   3    2.84    0.99
   2  13  -3    3.41    0.24
  -2  13   3    3.19    0.23
  -2  13   3    2.99    0.26
  -2  13  -3    3.12    0.27
   2  13   3    3.20    0.26
   2  13   3    3.21    0.27
   2  13   3    3.49    0.22
   2 -13  -3    3.14    1.03
   3  13  -3    4.32    0.29
  -3  13   3    4.71    0.33
  -3  13   3    4.61    0.33
   3 -13   3    4.14    1.09
  -3  13   3    4.18    0.29
   3  13  -3    4.26    0.32
   3  13   3    4.36    0.27
   3  13   3    4.06    0.32
  -3  13  -3    4.28    0.33
   3  13   3    4.38    0.33
   3 -13  -3    4.97    1.13
  -4  13   3    7.88    0.55
   4  13  -3    8.80    0.56
   4 -13   3    8.70    1.47
  -4  13   3    7.90    0.56
   4  13  -3    8.70    0.50
  -4  13   3    8.59    0.52
  -4  13  -3    8.20    0.57
   4  13   3    8.43    0.55
   4  13   3    8.15    0.56
   4 -13  -3    9.86    1.46
  -5  13   3    4.14    0.31
   5 -13   3    4.93    0.97
  -5  13   3    4.47    0.30
   5  13  -3    4.73    0.31
  -5  13   3    4.20    0.32
   5  13  -3    4.29    0.28
   5  13   3    4.44    0.31
   5 -13  -3    5.14    0.91
  -5  13  -3    4.49    0.33
   5  13   3    4.50    0.32
   6  13  -3    0.58    0.06
  -6  13   3    0.55    0.08
   6  13   3    0.60    0.08
   6  13   3    0.53    0.08
  -6  13  -3    0.61    0.09
   0 -14   3    0.35    0.71
   0  14  -3    0.32    0.07
   0  14  -3    0.43    0.08
   0  14   3    0.43    0.06
   0  14   3    0.32    0.07
   0  14   3    0.30    0.08
   1  14  -3    4.22    0.28
   1 -14   3    2.89    1.06
  -1  14   3    4.25    0.31
  -1  14   3    4.36    0.31
   1  14  -3    4.60    0.32
  -1  14   3    4.48    0.27
  -1  14  -3    4.60    0.32
   1  14   3    4.53    0.31
  -1  14  -3    4.36    0.29
   1  14   3    4.19    0.31
  -2  14   3    1.61    0.14
   2  14  -3    1.33    0.12
   2  14  -3    1.39    0.13
  -2  14   3    1.52    0.12
  -2  14   3    1.33    0.14
   2  14   3    1.29    0.14
  -2  14  -3    1.27    0.14
  -2  14  -3    1.34    0.12
   2  14   3    1.33    0.13
  -3  14   3    4.54    0.29
   3  14  -3    4.83    0.32
  -3  14   3    4.52    0.32
   3  14  -3    4.45    0.28
   3  14   3    4.66    0.32
  -3  14  -3    4.75    0.33
  -4  14   3    4.23    0.30
   4  14   3    4.53    0.31
  -4  14  -3    4.59    0.31
   0   0   4  384.12   34.67
  -1   0   4   72.98    6.63
   1   0   4   63.23    8.60
   1   0  -4   77.06    6.64
   1   0   4   81.51    6.63
   2   0  -4  371.14   31.81
   2   0  -4  335.21   41.19
   3   0  -4    2.84    0.34
   3   0   4    2.44    0.36
   3   0  -4    2.71    0.28
   4   0   4    0.75    0.13
  -4   0   4    0.47    0.12
   4   0   4    0.32    0.08
   4   0   4    0.26    0.08
   4   0  -4    0.50    0.09
   4   0  -4    0.56    0.10
   5   0   4   18.23    2.06
   5   0   4   17.01    1.58
   5   0   4   15.58    1.42
   5   0   4   17.47    1.43
   6   0   4    1.90    0.23
   6   0   4    1.91    0.24
   6   0   4    1.93    0.22
   6   0   4    2.34    0.33
   6   0   4    1.70    0.35
   6   0  -4    2.00    0.30
   7   0   4   14.68    1.28
   7   0   4   11.59    1.57
   7   0   4   12.74    1.15
   7   0   4   14.03    1.14
   7   0  -4   13.88    1.53
   8   0   4    3.98    0.40
   8   0  -4    3.49    0.54
   8   0   4    3.50    0.59
   8   0   4    4.49    0.39
   9   0   4    6.97    0.66
 -10   0   4   -0.11    0.15
  10   0   4    0.14    0.05
  10   0  -4    0.11    0.05
  10   0   4    0.03    0.10
 -10   0  -4    0.04    0.13
 -11   0   4    0.09    0.15
 -11   0  -4    0.06    0.13
  11   0   4    0.03    0.04
  11   0   4    0.09    0.05
  11   0   4    0.06    0.10
 -12   0   4   11.47    0.78
 -12   0  -4    9.15    0.73
  13   0   4    4.04    0.28
 -13   0   4    3.98    0.38
 -13   0  -4    3.76    0.39
 -14   0  -4    1.16    0.17
  14   0   4    1.27    0.12
 -14   0   4    1.05    0.16
  14   0   4    1.11    0.09
   0   1   4   49.18    3.85
   0   1   4   40.77    3.85
   0  -1   4   38.21    3.86
   1  -1   4  189.89   17.58
  -1   1   4  202.82   17.60
  -1  -1   4  191.82   17.57
   2   1  -4   50.96    4.58
   2  -1   4   56.31    4.60
   2   1   4   47.20    4.57
  -2   1  -4   51.14    4.58
   2  -1  -4   46.75    4.58
   3   1   4  141.12   12.65
   3  -1  -4  146.91   12.67
  -3   1  -4  119.90   12.67
   3   1   4  154.62   12.66
   4  -1   4   18.77    1.80
   4  -1   4   21.09    2.35
  -4   1   4   17.61    1.82
   4  -1  -4   21.41    2.33
  -4  -1   4   18.49    1.84
   5  -1   4    5.00    0.71
   5  -1   4    4.46    0.49
   5  -1   4    4.26    0.48
   5   1  -4    6.28    0.54
   5  -1  -4    5.69    0.69
   5   1   4    6.01    0.53
   5   1   4    5.76    0.48
   5   1   4    5.35    0.48
   6  -1   4    1.30    0.30
   6  -1   4    1.22    0.19
   6  -1   4    1.25    0.25
   6  -1   4    1.20    0.18
   6  -1   4    1.20    0.19
   6  -1  -4    1.63    0.24
   6   1   4    1.22    0.17
   6   1   4    1.89    0.28
   6   1   4    1.42    0.18
   6   1   4    1.22    0.16
   7  -1   4   20.57    1.87
   7  -1   4   19.27    2.54
   7  -1   4   23.91    2.72
   7  -1   4   23.58    2.10
   7  -1   4   21.44    1.86
   7   1   4   22.73    2.07
   7  -1  -4   24.07    2.50
   7   1   4   22.79    1.87
   7   1   4   22.55    1.85
   8  -1   4   19.77    2.52
   8  -1   4   22.10    1.85
   8   1   4   22.09    1.84
   8  -1  -4   23.62    2.48
   8   1   4   21.62    1.82
   9  -1   4    0.32    0.21
   9  -1   4    0.28    0.13
   9   1   4    0.20    0.08
   9  -1  -4    0.31    0.21
   9   1   4    0.41    0.13
  10   1  -4   22.28    1.27
  10  -1   4   16.97    2.39
  10   1   4   21.55    1.19
  10   1   4   20.63    1.76
  10   1   4   21.03    1.26
  10  -1  -4   20.35    2.38
  11   1  -4   11.93    0.70
  11  -1   4   10.61    0.71
  11   1  -4   10.81    0.96
 -11   1   4    7.92    0.79
  11   1   4   10.34    0.98
  11   1   4   12.04    0.67
  11   1   4   11.32    0.69
  11   1   4   11.04    0.71
  12  -1   4    6.18    0.40
 -12   1   4    5.03    0.50
 -12   1  -4    4.79    0.50
  12   1   4    5.95    0.40
  12   1   4    5.90    0.39
  12   1   4    5.76    0.38
  13  -1   4    1.26    0.10
 -13  -1  -4    0.74    0.19
 -13   1   4    1.18    0.21
  13   1   4    0.99    0.12
 -13   1  -4    1.28    0.22
  13   1   4    0.98    0.10
 -13   1  -4    0.53    0.15
 -13  -1   4    0.78    0.19
 -14  -1  -4    1.67    0.21
  14  -1   4    1.95    0.14
 -14   1   4    1.97    0.20
  14   1   4    1.76    0.15
  14   1   4    1.92    0.14
 -14  -1   4    1.27    0.19
 -14   1  -4    1.77    0.20
   0   2   4  178.30   16.34
   0  -2   4  171.31   16.35
   0   2   4  195.49   16.36
  -1   2   4   26.59    2.23
   1  -2   4   22.42    2.24
  -1   2   4   21.85    2.23
   1  -2  -4   27.43    2.90
  -1  -2   4   23.21    2.24
   2   2  -4  729.63   60.30
   2   2   4  649.80   60.45
  -2  -2   4  676.23   78.17
   2   2   4  621.92   60.15
   3   2  -4   13.23    1.20
  -3   2  -4   14.35    1.20
   3   2   4   11.73    1.18
   3   2   4   12.34    1.17
   4   2   4  100.57    7.95
   4   2   4  101.25    8.89
   4   2   4   94.10    7.99
  -5   2   4    2.51    0.36
   5   2  -4    3.96    0.27
   5  -2   4    2.43    0.33
   5  -2   4    2.43    0.31
   5  -2   4    2.36    0.45
   5  -2   4    2.58    0.43
   5   2   4    3.94    0.29
   5   2   4    3.64    0.30
   5  -2  -4    2.34    0.44
   6   2  -4   59.97    4.47
   6  -2   4   50.63    4.53
   6  -2   4   47.30    5.04
   6  -2   4   50.92    6.56
   6   2  -4   60.88    5.04
   6  -2   4   48.41    6.09
   6   2   4   62.20    4.52
   6   2   4   57.40    5.01
   6   2   4   60.80    4.49
   6  -2  -4   53.68    6.54
   7  -2   4    2.85    0.34
   7  -2   4    3.07    0.38
   7  -2   4    2.96    0.50
   7  -2   4    3.04    0.49
   7   2   4    2.93    0.32
   7  -2  -4    3.52    0.46
   7   2   4    3.25    0.31
   7   2   4    3.05    0.33
   8  -2   4    2.20    0.47
   8   2   4    2.54    0.27
   8   2   4    2.56    0.29
   8  -2  -4    2.72    0.43
   9  -2   4    7.96    1.08
   9  -2  -4    8.51    1.03
   9   2   4    8.10    0.75
   9   2   4    7.97    0.72
  10  -2   4   35.07    4.50
  10   2  -4   42.87    2.42
  10  -2   4   39.66    2.49
  10   2   4   37.67    3.32
  10   2   4   39.81    3.28
  10   2   4   40.67    2.49
  10   2   4   42.71    2.26
  10   2   4   40.59    2.41
  10  -2  -4   40.26    4.48
  11   2  -4    4.81    0.47
  11   2  -4    5.34    0.34
  11  -2   4    4.87    0.34
 -11   2   4    4.35    0.46
  11   2   4    4.95    0.34
  11   2   4    4.96    0.32
 -11   2  -4    4.28    0.45
  11   2   4    5.12    0.33
  11   2   4    4.47    0.49
  11  -2  -4    3.98    0.68
  12  -2   4    3.65    0.27
  12   2  -4    3.71    0.26
 -12   2   4    3.05    0.37
  12   2   4    3.69    0.27
 -12   2  -4    3.84    0.38
  12   2   4    3.66    0.26
  12   2   4    3.84    0.26
 -13   2   4    7.30    0.55
  13  -2   4    7.31    0.48
 -13   2  -4    8.13    0.56
  13   2   4    7.07    0.48
  13   2   4    7.57    0.46
  14  -2   4    3.86    0.24
 -14   2   4    3.75    0.28
 -14  -2  -4    3.06    0.30
 -14  -2   4    2.55    0.28
  14   2   4    3.66    0.23
   0  -3  -4    2.17    0.33
   0   3   4    2.35    0.23
  -1   3   4   73.89    6.97
   1  -3   4   74.23    6.99
   1   3   4   77.88    6.95
   1  -3  -4   85.98    9.06
  -1  -3   4   74.26    6.98
   2  -3   4    6.36    0.73
  -2   3   4    8.43    0.72
  -2  -3   4    6.45    0.72
   2   3   4    8.04    0.68
   3   3  -4   47.72    4.61
  -3   3  -4   53.95    4.61
   3   3   4   48.32    4.58
  -3  -3   4   53.82    6.00
   4   3  -4   22.15    1.89
   4   3  -4   20.00    1.66
   4   3   4   21.44    1.86
   4   3   4   18.25    1.68
   4   3   4   20.23    1.67
   5   3  -4  120.32    9.76
   5   3  -4  129.13   10.96
   5   3   4  114.79   10.92
   5   3   4  120.44    9.77
   5   3   4  122.25    9.83
   6   3  -4   45.05    3.63
   6  -3   4   38.76    4.97
   6   3  -4   46.17    4.10
   6   3   4   46.92    3.65
   6   3   4   48.10    3.68
   6   3   4   43.78    4.07
   7   3  -4   65.35    5.32
   7  -3   4   56.71    7.80
   7  -3   4   55.56    7.25
   7  -3  -4   75.87    7.22
   7   3   4   72.30    5.38
   7   3   4   68.79    5.34
   8   3  -4   15.08    1.28
   8  -3   4   13.40    1.84
   8   3   4   16.61    1.34
   8   3   4   15.21    1.30
   8  -3  -4   17.08    1.81
  -9   3   4    3.54    0.41
   9   3  -4    4.20    0.29
   9  -3   4    3.69    0.64
   9   3   4    4.37    0.41
   9  -3  -4    4.32    0.63
   9   3   4    3.95    0.29
   9   3   4    4.53    0.44
  10  -3   4    4.25    0.32
  10  -3   4    3.67    0.69
  10   3  -4    4.83    0.32
  10   3   4    4.90    0.30
  10   3   4    4.55    0.32
  10   3   4    4.58    0.33
 -10   3  -4    4.90    0.44
  10  -3  -4    4.90    0.70
  10   3   4    4.51    0.44
  10   3   4    4.72    0.48
  11   3  -4    8.73    0.55
  11  -3   4    8.29    0.56
 -11   3   4    8.29    0.65
  11   3   4    8.63    0.56
  11  -3  -4    7.59    1.09
  11   3   4    8.58    0.55
  11   3   4    8.61    0.52
 -11   3  -4    9.01    0.65
  12   3  -4    1.03    0.11
 -12  -3  -4    0.18    0.14
 -12   3   4    0.68    0.18
  12  -3   4    0.91    0.09
  12   3   4    0.98    0.10
 -12   3  -4    0.62    0.17
  12   3   4    0.86    0.10
 -12   3  -4    1.11    0.20
  12   3   4    0.81    0.10
 -12  -3   4    0.25    0.14
 -13   3   4    3.09    0.27
  13  -3   4    2.98    0.20
  13   3   4    2.68    0.20
 -13   3  -4    2.69    0.26
  13   3   4    2.89    0.20
 -13   3  -4    2.23    0.28
  13   3   4    2.69    0.20
 -14  -3   4    6.03    0.43
   0  -4  -4    0.34    0.12
   0   4  -4    0.61    0.10
   0  -4   4    0.21    0.10
   0   4   4    0.24    0.06
   0   4  -4    0.46    0.09
   0  -4   4    0.24    0.08
   1  -4   4   15.35    1.57
   1  -4  -4   16.88    2.03
   1   4   4   17.71    1.52
   2   4  -4   63.68    4.77
   2  -4   4   53.97    5.37
   2   4   4   59.04    5.32
   3   4  -4   22.35    1.88
   3   4  -4   17.39    1.66
   3   4   4   21.04    1.66
  -3  -4   4   22.36    2.47
   3   4   4   19.02    1.67
   4   4  -4    9.14    0.77
   4  -4   4    7.10    1.09
   4   4  -4    9.50    0.88
   4   4   4    8.86    0.78
   4   4   4   10.33    0.85
  -4  -4   4    9.53    1.20
   4   4   4    9.36    0.77
   5   4  -4   34.37    2.70
   5  -4   4   27.05    3.70
   5   4  -4   34.28    3.04
  -5  -4   4   33.72    4.04
   5   4   4   33.82    2.70
   5   4   4   35.10    2.73
   5   4   4   33.53    3.01
   6  -4   4    4.77    0.74
   6   4  -4    5.27    0.48
   6   4  -4    6.51    0.57
   6   4   4    6.00    0.51
   6   4   4    4.88    0.52
   6  -4  -4    6.54    0.71
   6   4   4    5.12    0.48
   7   4  -4    1.67    0.18
   7  -4   4    1.48    0.37
   7  -4  -4    1.96    0.35
   7   4   4    1.63    0.20
   7   4   4    2.11    0.24
   8  -4   4    0.88    0.31
   8   4  -4    1.19    0.15
   8   4   4    1.39    0.21
   8  -4  -4    1.24    0.29
   8   4   4    1.20    0.17
  -9   4   4   26.96    1.71
   9  -4   4   23.38    3.09
   9   4  -4   26.70    2.21
   9   4  -4   26.08    1.63
   9   4   4   26.68    1.52
   9   4   4   26.71    1.64
   9   4   4   27.95    2.27
   9   4   4   27.55    2.23
   9  -4  -4   29.98    3.08
 -10   4   4    5.48    0.45
  10  -4   4    4.10    0.74
  10   4  -4    5.55    0.36
  10  -4   4    5.37    0.36
  10   4   4    5.14    0.36
  10   4   4    4.67    0.48
  10   4   4    5.34    0.36
  10  -4  -4    5.11    0.75
  10   4   4    4.85    0.51
  10   4   4    5.32    0.33
  11   4  -4    0.13    0.05
  11  -4   4    0.12    0.05
 -11   4   4    0.13    0.13
 -11  -4  -4   -0.02    0.10
  11  -4  -4   -0.05    0.17
 -11  -4   4   -0.01    0.11
  11   4   4    0.05    0.05
 -11   4  -4    0.16    0.14
 -11   4  -4    0.03    0.11
  11   4   4    0.06    0.05
  11   4   4    0.06    0.05
  12   4  -4    1.41    0.12
 -12   4   4    1.20    0.19
  12  -4   4    1.37    0.12
  12   4   4    1.33    0.13
  12   4   4    1.24    0.12
  12   4   4    1.25    0.12
 -12   4  -4    1.29    0.22
 -13   4   4    7.51    0.53
  13   4   4    7.90    0.46
 -13   4  -4    7.61    0.56
  13   4   4    7.94    0.50
  13   4   4    7.29    0.48
   0  -5   4    7.20    1.05
   0   5  -4    9.11    0.71
   1   5  -4    3.15    0.29
   1  -5  -4    2.71    0.46
  -1  -5   4    3.42    0.47
   2   5  -4    2.55    0.28
  -2   5   4    3.54    0.34
   2   5   4    3.51    0.28
  -2  -5   4    2.78    0.46
   3   5  -4  108.59    9.19
  -3  -5  -4  126.66   13.44
  -3   5   4   99.64   10.30
   3   5   4  118.28    9.19
  -3  -5   4  118.37   13.42
  -4  -5  -4   31.16    4.16
   4   5  -4   35.87    2.80
   4   5  -4   36.70    3.15
   4   5   4   33.33    2.82
  -4  -5   4   34.47    4.15
   4   5   4   34.37    2.79
   5   5  -4    6.72    0.52
   5  -5   4    4.73    0.77
  -5  -5  -4    4.90    0.86
  -5   5   4    4.67    0.60
   5   5  -4    6.34    0.60
   5   5   4    6.40    0.52
   5   5   4    6.45    0.54
   6   5  -4    2.53    0.25
   6  -5   4    2.14    0.47
   6   5   4    2.60    0.26
   6   5   4    2.79    0.29
   6  -5  -4    3.26    0.43
   7  -5   4   11.55    1.69
   7   5  -4   13.58    1.18
   7  -5  -4   15.95    1.67
   7   5   4   13.28    1.19
   7   5   4   16.46    1.23
   8   5  -4   59.67    4.69
  -8   5   4   53.40    3.52
   8   5   4   64.04    4.77
   8   5   4   56.35    4.71
   8  -5  -4   58.22    6.40
   8   5   4   55.55    3.47
   9  -5   4   13.71    1.01
   9   5  -4   16.22    1.33
   9  -5   4   13.99    1.91
  -9   5   4   16.42    1.05
   9   5  -4   15.67    0.98
   9   5  -4   16.53    1.09
   9   5   4   17.35    1.39
  -9   5  -4   12.66    1.08
   9  -5  -4   16.63    1.89
   9   5   4   16.18    0.99
   9   5   4   17.17    1.02
   9   5   4   15.29    1.34
   9   5   4   17.24    0.91
  10  -5   4   19.29    1.22
  10   5  -4   19.81    1.18
 -10   5   4   21.26    1.25
  10  -5   4   15.37    2.24
  10   5   4   17.95    1.60
  10   5   4   19.84    1.09
  10  -5  -4   18.22    2.24
  10   5   4   20.31    1.18
  10   5   4   18.90    1.65
  10   5   4   20.40    1.22
 -10   5  -4   17.97    1.30
 -11   5   4    5.25    0.43
  11   5  -4    5.31    0.36
  11  -5   4    5.58    0.38
  11  -5  -4    4.49    0.75
  11   5   4    5.60    0.37
 -11   5  -4    5.45    0.47
  11   5   4    5.69    0.34
  11   5   4    5.57    0.38
  12   5  -4    3.95    0.28
 -12   5   4    4.53    0.35
  12   5   4    4.06    0.29
 -12   5  -4    4.54    0.38
  12   5   4    4.00    0.28
  12   5   4    3.76    0.26
 -13   5   4    2.20    0.21
  13   5   4    2.51    0.18
  13   5   4    2.45    0.18
 -13   5  -4    2.49    0.23
  13   5   4    2.55    0.17
   0   6  -4    1.09    0.14
   0  -6   4    0.70    0.24
   0  -6  -4    1.16    0.27
  -1  -6  -4    1.11    0.26
   1   6  -4    1.07    0.13
  -1   6   4    1.23    0.14
  -1   6  -4    0.63    0.13
  -1  -6   4    0.77    0.23
  -2  -6  -4   56.55    6.45
  -2   6   4   54.92    4.91
   2   6  -4   48.58    4.38
   2   6   4   56.79    4.38
   3   6  -4   43.29    3.38
  -3  -6  -4   44.95    5.02
  -3   6   4   35.20    3.79
  -3  -6   4   39.16    4.99
   3   6   4   45.44    3.38
   4   6  -4    5.21    0.45
  -4  -6  -4    4.88    0.77
   4  -6   4    3.90    0.69
   4   6   4    5.47    0.45
  -4  -6   4    5.70    0.78
   5   6  -4    2.64    0.25
   5  -6   4    1.75    0.45
   5  -6  -4    3.05    0.42
   5   6   4    2.60    0.26
   6   6  -4   38.04    3.27
   6   6   4   39.32    3.28
   6  -6  -4   43.91    4.49
   6   6   4   40.34    3.32
   7  -6   4    3.86    0.69
   7   6  -4    4.43    0.42
   7   6   4    4.95    0.43
   7  -6  -4    4.61    0.65
   7   6   4    4.61    0.46
   8   6  -4   23.44    1.89
   8  -6   4   18.84    2.66
  -8   6   4   21.86    1.45
   8   6  -4   22.58    1.40
  -8   6   4   24.50    2.10
   8  -6  -4   24.04    2.65
   8   6   4   23.69    1.30
   8   6   4   23.28    1.95
   8   6   4   23.40    1.91
   8   6   4   22.43    1.41
   9   6  -4    3.64    0.28
  -9   6   4    4.03    0.33
   9  -6   4    2.57    0.59
   9   6  -4    3.31    0.35
   9  -6   4    3.27    0.27
   9   6  -4    3.82    0.27
   9  -6  -4    3.50    0.58
   9   6   4    3.49    0.36
  -9   6  -4    4.03    0.38
   9   6   4    3.41    0.39
   9   6   4    3.65    0.27
   9   6   4    3.69    0.27
   9   6   4    3.95    0.24
  10   6  -4    5.74    0.38
 -10   6   4    6.19    0.45
  10   6   4    5.56    0.39
 -10   6  -4    5.81    0.48
  10   6   4    5.66    0.35
  10  -6  -4    4.71    0.78
  10   6   4    5.63    0.39
 -11   6   4    5.73    0.45
  11   6  -4    5.87    0.40
  11   6   4    6.11    0.40
  11   6   4    5.98    0.41
  11   6   4    5.98    0.37
 -11   6  -4    6.65    0.49
 -12   6   4    2.46    0.24
  12   6  -4    2.70    0.19
 -12   6  -4    2.88    0.27
  12   6   4    2.53    0.20
  12   6   4    2.69    0.18
  12   6   4    2.77    0.20
 -13   6   4    4.16    0.29
  13   6   4    3.70    0.26
  13   6   4    3.79    0.23
  13   6   4    3.79    0.25
 -13   6  -4    3.78    0.29
   0   7  -4    8.59    0.69
   0  -7  -4    7.08    1.07
   1   7  -4   17.55    1.26
  -1  -7  -4   15.58    1.91
  -1   7  -4   12.43    1.25
  -2  -7  -4    2.37    0.45
  -2   7   4    2.63    0.29
   2   7  -4    3.21    0.27
  -2  -7   4    1.90    0.47
  -3  -7  -4   63.35    7.96
   3   7  -4   69.12    5.41
   3   7   4   67.52    5.40
   4   7  -4    1.88    0.21
   4   7   4    1.91    0.20
   5   7  -4   14.97    1.27
   5  -7  -4   15.95    1.80
   5   7   4   15.08    1.28
   6   7  -4    4.35    0.41
   6  -7   4    3.33    0.68
   6   7   4    5.08    0.43
   6  -7  -4    4.83    0.66
  -7   7   4   39.13    2.47
  -7   7   4   45.27    3.64
   7   7  -4   39.28    2.44
   7   7  -4   39.80    3.29
   7   7   4   39.09    2.45
   7   7   4   39.61    2.26
   7   7   4   40.09    3.30
   7  -7  -4   41.01    4.53
   8   7  -4    1.99    0.18
  -8   7   4    1.54    0.21
   8   7  -4    2.01    0.18
  -8   7   4    2.03    0.29
   8  -7   4    1.33    0.42
   8   7  -4    1.95    0.22
   8   7   4    2.45    0.25
   8   7   4    1.78    0.19
   8   7   4    2.22    0.15
   8   7   4    1.96    0.19
  -8   7  -4    2.08    0.26
   8  -7  -4    2.53    0.45
  -9   7   4   16.13    1.02
   9   7  -4   15.46    1.08
   9   7  -4   16.03    0.98
  -9   7   4   14.78    1.46
  -9   7  -4   16.52    1.08
   9  -7  -4   14.47    1.87
   9   7   4   16.21    0.90
   9   7   4   15.68    0.98
   9   7   4   15.26    1.33
   9   7   4   16.12    1.01
 -10   7   4    7.18    0.53
  10   7  -4    7.80    0.49
  10   7   4    7.69    0.51
 -10   7  -4    7.42    0.57
  10   7   4    7.57    0.50
  10   7   4    7.15    0.44
 -11   7   4    0.29    0.10
  11   7  -4    0.35    0.07
 -11  -7  -4    0.08    0.09
  11   7  -4    0.25    0.06
  11   7   4    0.27    0.05
  11   7   4    0.25    0.07
  11   7   4    0.21    0.06
 -11  -7   4   -0.08    0.08
 -11   7  -4    0.23    0.11
  12   7  -4    0.20    0.05
 -12   7   4    0.10    0.07
 -12  -7  -4    0.09    0.07
  12   7  -4    0.18    0.05
  12   7   4    0.15    0.05
 -12  -7   4    0.03    0.08
 -12   7  -4    0.28    0.09
  12   7   4    0.18    0.04
  12   7   4    0.22    0.05
   0   8  -4    2.90    0.29
   1   8  -4   20.60    1.71
   2   8  -4    2.93    0.29
   3   8  -4   17.20    1.43
   4  -8   4    4.26    0.95
  -5   8   4   60.86    3.73
   5   8  -4   64.70    5.00
   5   8   4   62.15    5.01
   5   8   4   58.73    3.71
  -6   8   4   28.32    2.25
   6   8  -4   25.54    2.02
  -6   8   4   24.48    1.53
   6   8   4   23.18    2.02
  -6   8  -4   22.13    2.25
   6   8   4   23.78    1.38
   6   8   4   23.48    1.51
  -7   8   4    1.97    0.23
   7   8  -4    2.22    0.19
  -7   8   4    2.78    0.33
   7   8  -4    1.93    0.23
   7   8  -4    1.99    0.19
   7   8   4    2.18    0.25
  -7   8  -4    2.57    0.27
   7   8   4    1.95    0.21
   7  -8  -4    1.99    0.45
   7   8   4    2.17    0.20
   7   8   4    2.19    0.15
  -8   8   4    0.62    0.17
   8   8  -4    0.66    0.09
   8   8  -4    0.64    0.10
  -8   8   4    0.62    0.13
   8   8  -4    0.64    0.12
   8   8  -4    0.60    0.09
   8   8   4    0.58    0.11
   8  -8  -4    0.49    0.25
   8   8   4    0.61    0.10
  -8   8  -4    0.63    0.15
   8   8   4    0.58    0.07
   8   8   4    0.58    0.13
  -9   8   4    4.32    0.51
   9   8  -4    4.92    0.30
   9   8  -4    5.07    0.33
  -9   8   4    4.70    0.37
   9   8  -4    4.62    0.35
   9   8   4    4.63    0.29
   9   8   4    4.55    0.34
   9   8   4    4.64    0.34
  -9   8  -4    4.73    0.40
  10   8  -4    2.65    0.19
 -10   8   4    1.84    0.31
  10   8  -4    3.06    0.21
 -10   8   4    2.67    0.25
  10   8   4    2.77    0.21
  10   8   4    2.58    0.21
  10   8   4    2.78    0.18
 -10   8  -4    3.07    0.28
 -11   8   4    2.00    0.20
  11   8  -4    1.97    0.15
  11   8  -4    1.87    0.16
  11   8   4    2.08    0.16
 -11   8  -4    2.05    0.21
  11   8   4    2.30    0.17
  11   8   4    2.12    0.14
  12   8   4    0.51    0.06
 -12   8  -4    0.59    0.10
   0  -9   4   10.83    1.78
   1  -9   4    0.03    0.43
   1   9  -4    0.27    0.09
  -1  -9   4    0.13    0.42
   2   9  -4    9.20    0.82
  -2  -9   4   10.73    1.64
   3   9  -4    4.70    0.44
  -3   9   4    5.04    0.38
   3   9   4    4.69    0.36
  -4   9   4   30.14    1.71
   4   9  -4   29.92    2.43
  -4   9   4   30.65    1.84
  -4   9   4   29.32    1.72
   4   9   4   28.91    1.67
   4   9   4   28.78    1.83
  -5   9   4   18.78    1.17
   5   9  -4   18.16    1.25
  -5   9   4   19.70    1.71
   5   9  -4   17.77    1.52
  -5   9  -4   17.69    1.21
   5   9   4   18.35    1.18
   5   9   4   17.68    1.53
   5   9   4   18.22    1.16
   5   9   4   18.11    1.04
   6   9  -4    3.76    0.38
  -6   9   4    3.97    0.48
   6   9  -4    3.92    0.28
   6   9  -4    4.14    0.31
  -6   9   4    4.11    0.34
   6   9   4    4.17    0.32
  -6   9  -4    3.65    0.34
   6   9   4    3.99    0.39
   6   9   4    4.28    0.32
   6   9   4    3.93    0.25
  -7   9   4   17.11    1.57
   7   9  -4   15.95    1.39
  -7   9   4   16.93    1.07
   7   9  -4   16.98    0.97
   7   9  -4   16.24    1.15
   7   9   4   16.02    0.95
   7   9   4   16.52    1.08
   7   9   4   17.67    1.06
  -7   9  -4   16.80    1.12
   8   9  -4    4.44    0.36
  -8   9   4    4.82    0.53
  -8   9   4    4.58    0.37
   8   9  -4    4.89    0.34
   8   9  -4    5.00    0.31
   8   9   4    4.63    0.29
  -8   9  -4    5.26    0.40
   8   9   4    5.07    0.35
   8   9   4    4.70    0.35
  -9   9   4    0.03    0.11
  -9   9   4    0.04    0.08
   9   9  -4    0.11    0.06
   9   9  -4    0.03    0.05
   9   9   4    0.03    0.06
   9   9   4    0.06    0.04
  -9   9  -4    0.14    0.10
   9   9   4    0.06    0.06
 -10   9   4    0.42    0.10
  10   9  -4    0.31    0.06
  10   9   4    0.31    0.07
  10   9   4    0.42    0.08
 -10   9  -4    0.39    0.11
 -11   9   4    7.39    0.53
 -11   9  -4    8.13    0.55
  11   9   4    8.32    0.52
  11   9   4    8.48    0.51
   0 -10  -4    0.10    0.56
   0  10   4    0.11    0.10
   0 -10   4    0.07    0.50
   0  10   4    0.00    0.07
   1 -10   4   33.85    3.82
  -1  10   4   25.80    1.68
  -1  10   4   25.39    1.55
   1  10   4   26.33    1.68
   1  10   4   26.55    1.54
  -1 -10   4   27.95    3.73
   2  10  -4   50.08    3.02
  -2  10   4   48.72    2.94
  -2  10   4   47.31    2.73
  -2  10   4   45.60    3.02
  -2  10  -4   48.80    3.03
   2  10   4   49.47    2.71
   2  10   4   49.43    2.93
  -2 -10   4   46.23    6.12
   2  10   4   46.72    3.02
   3  10  -4    5.04    0.48
   3 -10   4    8.27    1.33
  -3  10   4    5.67    0.42
  -3  10   4    5.42    0.42
   3  10  -4    5.74    0.41
  -3  10   4    4.45    0.55
  -3  10   4    5.57    0.37
  -3  10  -4    5.44    0.43
   3  10   4    5.20    0.40
   3  10   4    5.19    0.34
   3  10   4    5.50    0.41
  -4  10   4    6.14    0.45
   4 -10   4    8.60    1.31
   4  10  -4    6.40    0.39
   4  10  -4    5.14    0.52
  -4  10   4    5.56    0.40
  -4  10   4    5.94    0.44
   4  10  -4    6.18    0.43
  -4  10   4    5.67    0.62
   4  10  -4    5.59    0.43
   4  10   4    5.91    0.36
   4  10   4    5.82    0.43
   4  10   4    5.73    0.43
  -4  10  -4    5.98    0.46
   5  10  -4   19.50    1.76
   5  10  -4   21.51    1.45
  -5  10   4   20.69    1.96
  -5  10   4   20.46    1.38
   5  10  -4   21.47    1.36
  -5  10   4   22.17    1.35
   5  10  -4   21.67    1.23
  -5  10   4   21.01    1.25
  -5  10  -4   20.85    1.39
   5  10   4   22.63    1.37
   5  10   4   22.59    1.34
   5  10   4   20.75    1.20
   6  10  -4    6.30    0.45
  -6  10   4    5.47    0.64
   6  10  -4    6.20    0.39
  -6  10   4    6.12    0.45
   6  10   4    6.04    0.37
  -6  10  -4    6.08    0.47
   6  10   4    6.40    0.44
   6  10   4    6.17    0.44
   7  10  -4    7.88    0.47
  -7  10   4    7.51    0.54
   7  10  -4    7.88    0.56
  -7  10   4    6.87    0.78
   7  10   4    8.58    0.54
  -7  10  -4    7.66    0.56
   7  10   4    7.57    0.53
   7  10   4    7.84    0.45
  -8  10   4    2.71    0.24
   8  10  -4    2.69    0.22
  -8  10   4    2.21    0.34
   8  10  -4    2.73    0.19
   8  10   4    2.78    0.17
  -8  10  -4    2.89    0.26
   8  10   4    2.79    0.22
   8  10   4    2.57    0.22
  -9  10   4    0.19    0.08
   9  10  -4    0.30    0.06
   9  10   4    0.32    0.07
  -9  10  -4    0.27    0.10
   9  10   4    0.38    0.08
 -10  10   4    0.63    0.10
  10  10  -4    0.60    0.07
 -10  10  -4    0.65    0.10
  10  10   4    0.61    0.08
  10  10   4    0.69    0.08
   0  11   4    0.00    0.08
   0 -11  -4   -0.01    0.55
   0 -11   4   -0.08    0.52
   0  11   4    0.23    0.08
   0  11  -4    0.01    0.08
   0  11   4    0.16    0.10
  -1 -11  -4   15.25    2.39
  -1  11   4   13.50    0.82
   1 -11   4   15.74    2.29
   1  11  -4   13.56    0.91
  -1  11   4   13.17    0.91
  -1  11   4   13.45    0.90
  -1  11  -4   14.12    0.92
   1  11   4   13.74    0.81
  -1 -11   4   11.29    2.19
   1  11   4   13.65    0.91
   1  11   4   12.69    0.89
  -2  11   4    5.78    0.44
   2 -11   4    6.22    1.39
  -2  11   4    5.49    0.44
  -2  11   4    6.01    0.40
   2  11  -4    5.90    0.44
   2  11   4    5.73    0.37
   2  11   4    6.17    0.44
   2  11   4    5.57    0.43
  -2  11  -4    6.07    0.45
   3  11  -4   10.97    0.64
  -3  11   4    9.40    0.63
  -3  11   4   10.73    0.70
  -3  11   4   10.30    0.70
   3 -11   4   13.36    1.85
   3  11  -4   10.16    0.70
   3  11   4    9.16    0.69
  -3  11  -4   10.29    0.71
   3  11   4   10.64    0.69
   3  11   4    9.47    0.60
   4  11  -4    0.06    0.07
   4  11  -4    0.04    0.07
   4 -11   4    0.04    0.48
   4  11  -4    0.07    0.05
  -4  11   4    0.05    0.08
  -4  11   4    0.02    0.11
  -4  11   4    0.05    0.08
  -4  11   4    0.10    0.09
   4  11   4    0.14    0.10
   4  11   4    0.14    0.05
   4 -11  -4    0.04    0.48
  -4  11  -4    0.10    0.09
   4  11   4    0.09    0.08
  -5  11   4    6.06    0.44
  -5  11   4    5.81    0.41
   5  11  -4    5.91    0.39
  -5  11   4    5.44    0.62
   5 -11   4    8.10    1.28
   5  11  -4    5.80    0.44
  -5  11   4    6.23    0.45
   5  11  -4    6.54    0.43
   5  11   4    5.97    0.44
  -5  11  -4    5.56    0.45
   5  11   4    5.95    0.43
   5  11   4    6.28    0.36
  -6  11   4    6.01    0.45
  -6  11   4    5.41    0.64
  -6  11   4    6.51    0.42
   6  11  -4    6.55    0.45
   6  11  -4    6.54    0.39
   6  11   4    6.39    0.44
   6  11   4    6.33    0.37
   6  11   4    6.06    0.44
  -6  11  -4    6.08    0.46
   7  11  -4    0.34    0.07
  -7  11   4    0.20    0.13
   7  11  -4    0.35    0.07
  -7  11   4    0.23    0.09
   7  11   4    0.27    0.09
  -7  11  -4    0.27    0.10
   7  11   4    0.29    0.08
   8  11  -4    2.28    0.16
  -8  11   4    2.21    0.20
   8  11   4    2.07    0.18
  -8  11  -4    2.00    0.20
   8  11   4    2.11    0.18
  -9  11   4    8.13    0.54
   9  11  -4    8.06    0.48
   9  11   4    8.47    0.54
  -9  11  -4    8.46    0.56
   0  12   4   20.43    1.17
   0  12   4   19.66    1.28
   0  12  -4   21.31    1.32
   0  12   4   20.10    1.31
   0 -12   4   17.60    3.01
   0 -12  -4   21.67    3.15
  -1  12   4    7.11    0.51
   1  12  -4    7.41    0.52
   1  12  -4    7.22    0.46
  -1  12   4    7.48    0.46
  -1  12   4    6.91    0.50
  -1 -12  -4    6.28    1.56
   1 -12   4    6.55    1.55
   1  12   4    6.76    0.44
   1  12   4    6.79    0.50
  -1  12  -4    7.65    0.52
   1  12   4    6.97    0.51
   1 -12  -4    7.27    1.69
  -1 -12   4    4.61    1.47
   2  12  -4    4.69    0.35
  -2  12   4    4.50    0.32
   2 -12   4    4.65    1.23
   2  12  -4    4.42    0.32
  -2  12   4    4.37    0.35
  -2  12   4    4.63    0.35
   2  12   4    4.33    0.34
   2 -12  -4    5.83    1.39
  -2  12  -4    4.63    0.36
   2  12   4    4.89    0.36
  -2 -12   4    2.60    1.15
   2  12   4    4.05    0.29
  -3  12   4    0.94    0.13
   3  12  -4    0.99    0.13
  -3  12   4    1.02    0.14
  -3  12   4    1.10    0.16
   3  12  -4    0.89    0.14
   3 -12   4    1.64    0.77
   3  12   4    1.07    0.10
  -3  12  -4    0.90    0.15
   3  12   4    0.96    0.15
   3  12   4    0.90    0.13
   3 -12  -4    1.65    0.80
  -4  12   4    1.30    0.16
   4 -12   4    1.80    0.73
  -4  12   4    1.39    0.15
  -4  12   4    1.17    0.21
  -4  12   4    1.38    0.17
   4  12  -4    1.47    0.16
   4  12  -4    1.34    0.14
   4 -12  -4    2.84    0.87
  -4  12  -4    1.27    0.17
   4  12   4    1.48    0.11
   4  12   4    1.63    0.18
   4  12   4    1.20    0.15
   5 -12   4    5.38    1.05
   5  12  -4    4.47    0.29
   5  12  -4    4.55    0.32
  -5  12   4    4.23    0.33
  -5  12   4    4.50    0.33
  -5  12   4    4.44    0.31
  -5  12   4    3.27    0.45
   5  12  -4    3.98    0.32
   5 -12  -4    7.01    1.09
   5  12   4    4.18    0.32
  -5  12  -4    4.26    0.34
   5  12   4    4.80    0.33
  -6  12   4    2.94    0.24
   6  12  -4    2.37    0.21
   6  12  -4    2.91    0.20
  -6  12   4    2.63    0.22
  -6  12  -4    3.10    0.24
   6  12   4    2.52    0.22
   6  12   4    2.84    0.23
   6 -12  -4    4.26    0.79
  -7  12   4    0.28    0.08
  -7  12   4    0.20    0.07
   7  12  -4    0.30    0.05
  -7  12  -4    0.25    0.08
   7  12   4    0.17    0.06
   7  12   4    0.16    0.06
   8  12  -4    0.56    0.06
   8  12   4    0.65    0.08
  -8  12  -4    0.56    0.09
   0 -13  -4    3.63    1.19
   0  13   4    4.59    0.30
   0 -13   4    3.67    1.27
   0  13   4    4.96    0.36
   0  13  -4    5.06    0.36
   0  13  -4    4.78    0.32
   0  13   4    4.41    0.35
   1 -13   4    0.74    0.77
   1  13  -4    1.39    0.16
  -1  13   4    0.93    0.12
  -1  13   4    1.46    0.16
   1  13  -4    1.23    0.14
  -1  13   4    1.20    0.15
   1  13   4    1.28    0.12
   1  13   4    1.34    0.16
   1  13   4    1.19    0.15
  -1 -13   4    0.99    0.88
   1 -13  -4    1.12    0.76
  -1  13  -4    1.16    0.15
  -2  13   4    8.71    0.57
  -2  13   4    8.16    0.56
   2 -13   4    7.12    1.61
  -2  13   4    8.32    0.51
   2  13  -4    8.68    0.51
   2  13  -4    8.16    0.57
   2  13   4    8.33    0.57
   2  13   4    8.58    0.56
   2 -13  -4    7.40    1.55
   2  13   4    8.38    0.48
  -2  13  -4    7.87    0.57
   3  13  -4    3.07    0.22
   3 -13   4    2.66    0.91
  -3  13   4    2.99    0.22
  -3  13   4    3.09    0.25
  -3  13   4    2.91    0.24
   3  13  -4    3.24    0.25
  -3  13  -4    2.77    0.25
   3 -13  -4    2.83    0.89
   3  13   4    3.38    0.26
   3  13   4    2.95    0.24
   4 -13   4    8.11    1.46
  -4  13   4    8.66    0.53
   4  13  -4    8.89    0.58
   4  13  -4    8.51    0.52
  -4  13   4    7.95    0.57
  -4  13   4    8.25    0.57
  -4  13  -4    8.61    0.59
   4 -13  -4   11.26    1.51
   4  13   4    8.91    0.57
   4  13   4    8.89    0.58
  -5  13   4    2.59    0.20
   5  13  -4    2.70    0.18
  -5  13   4    2.50    0.21
  -5  13  -4    2.84    0.22
   5 -13  -4    3.41    0.72
   5  13   4    2.79    0.21
   5  13   4    2.54    0.21
   6  13  -4    3.80    0.24
  -6  13  -4    4.25    0.29
   0  14  -4    1.44    0.13
   0  14  -4    1.23    0.12
   0  14   4    1.00    0.12
   0  14   4    1.30    0.14
  -1  14   4    2.33    0.15
  -1  14   4    2.13    0.18
   1  14  -4    2.44    0.19
   1  14  -4    2.20    0.17
   1 -14   4    1.28    0.81
  -1  14   4    2.20    0.19
   1  14   4    2.32    0.18
  -1  14  -4    2.44    0.19
   1  14   4    2.08    0.19
   2  14  -4    4.30    0.27
  -2  14   4    4.07    0.30
   2  14  -4    4.25    0.30
  -2  14   4    4.23    0.26
  -2  14   4    4.02    0.30
   2  14   4    4.33    0.30
   2  14   4    4.71    0.30
  -2  14  -4    4.22    0.31
  -3  14   4   10.13    0.67
  -3  14   4   10.57    0.60
   3  14  -4   10.29    0.60
   3  14   4   11.07    0.67
  -3  14  -4    9.98    0.68
  -4  14  -4    2.12    0.17
   4  14   4    2.01    0.16
   0   0   5    0.09    0.02
   0   0   5    0.07    0.03
   0   0   5    0.00    0.03
   1   0   5  104.72   11.03
  -1   0   5  129.15   11.04
   1   0   5  122.62   14.31
   1   0  -5  134.38   11.04
   2   0  -5  611.18   62.78
   2   0   5  753.90   62.81
   2   0   5  727.78   62.78
   3   0   5  524.96   44.50
   3   0  -5  503.42   57.59
   3   0  -5  452.36   44.45
   4   0   5   17.60    1.42
   4   0   5   18.05    1.56
  -4   0   5   14.94    1.60
   5   0   5   54.50    4.39
   5   0   5   57.68    4.90
   5   0   5   49.57    4.40
   6   0   5    8.49    0.95
   6   0   5    7.83    0.72
   6   0   5    6.58    0.65
   6   0   5    6.27    0.90
   6   0   5    7.18    0.65
   7   0   5    2.58    0.29
   7   0   5    2.94    0.32
   7   0   5    2.14    0.44
   7   0   5    3.46    0.46
   7   0  -5    2.80    0.39
   7   0   5    2.53    0.30
   8   0   5    0.78    0.15
   8   0   5    1.05    0.18
   8   0   5    0.70    0.26
   9   0   5    5.33    0.53
   9   0   5    6.18    0.57
  10   0   5   12.98    0.81
  10   0   5   12.58    1.12
  10   0   5   11.75    0.78
  10   0  -5   12.93    0.79
  11   0   5    8.67    0.56
  11   0   5    9.24    0.58
  11   0   5    7.92    0.81
  12   0   5    0.06    0.04
 -12   0  -5    0.07    0.14
 -12   0   5    0.06    0.15
 -13   0  -5   12.45    0.89
  13   0   5   12.61    0.76
 -13   0   5   11.79    0.87
  13   0   5   13.68    0.82
  14   0   5    0.26    0.07
  14   0   5    0.31    0.05
 -14   0  -5    0.24    0.10
 -14   0   5    0.26    0.10
   0   1   5   74.79    6.38
   0  -1   5   66.75    6.38
  -1   1   5   43.53    3.71
   1  -1   5   37.68    3.71
  -1  -1   5   41.71    3.72
   2  -1   5  289.39   24.01
   2  -1   5  277.52   23.95
   2   1  -5  258.76   24.00
  -2   1  -5  274.39   23.98
   2  -1  -5  250.56   23.97
  -2  -1   5  247.07   31.07
   3   1  -5   48.75    4.02
   3  -1  -5   43.23    4.01
   3   1   5   40.91    3.99
   4  -1   5   14.32    1.57
   4  -1   5   11.35    1.09
  -4   1   5   10.83    1.22
   4  -1   5   11.37    1.19
  -4  -1   5   11.61    1.23
   4  -1  -5   14.69    1.54
   4   1   5   15.02    1.09
   5  -1   5   14.51    1.44
   5  -1   5   17.37    2.07
   5  -1   5   13.67    1.42
   5   1   5   17.41    1.43
   5  -1  -5   19.43    2.05
   5   1   5   19.74    1.42
   6  -1   5   15.41    1.25
   6  -1   5   12.54    1.70
   6  -1   5   12.79    1.25
   6  -1   5   16.06    1.81
   6  -1   5   13.86    1.39
   6   1   5   14.49    1.25
   6   1   5   15.72    1.37
   6   1   5   15.77    1.23
   7  -1   5   17.93    2.46
   7  -1   5   19.14    1.81
   7  -1   5   20.60    1.80
   7  -1   5   23.26    2.63
   7  -1   5   22.39    2.03
   7  -1  -5   24.09    2.42
   7   1   5   21.85    1.81
   7   1   5   22.29    1.79
   7   1   5   21.87    1.99
   8  -1   5   29.28    2.43
   8  -1   5   24.46    3.27
   8  -1   5   29.52    2.39
   8  -1  -5   31.38    3.23
   8   1   5   29.15    2.41
   8   1   5   29.06    2.38
   9  -1   5   10.09    0.87
   9  -1   5    7.73    1.18
   9   1   5    9.29    0.85
   9   1   5    9.15    0.82
   9  -1  -5   10.34    1.16
  10  -1   5    8.02    0.55
  10   1  -5    8.42    0.54
  10   1   5    8.21    0.78
  10   1   5    8.93    0.52
  10   1   5    8.29    0.53
  10   1   5    7.84    0.55
  11  -1   5    8.10    0.54
 -11   1   5    6.48    0.63
  11   1  -5    8.70    0.53
  11   1  -5    7.96    0.73
  11   1   5    8.28    0.54
  11   1   5    7.57    0.76
  11   1   5    8.14    0.52
  11   1   5    8.56    0.51
 -12   1   5   11.37    0.87
  12  -1   5   12.21    0.78
 -12   1  -5   10.90    0.86
  12   1   5   12.14    0.79
  12   1   5   12.77    0.76
  12   1   5   12.80    0.73
  13  -1   5    8.53    0.55
 -13   1   5    8.37    0.62
 -13  -1   5    7.28    0.61
  13   1   5    8.32    0.55
 -13   1  -5    9.48    0.63
  13   1   5    8.71    0.52
 -14  -1  -5    0.39    0.10
  14  -1   5    0.82    0.07
 -14   1   5    0.71    0.12
 -14  -1  -5    0.68    0.14
  14   1   5    0.73    0.07
 -14  -1   5    0.63    0.12
  14   1   5    0.74    0.09
 -14   1  -5    0.44    0.12
   0  -2   5  302.35   28.79
   0   2   5  321.87   28.76
   0   2   5  334.96   28.76
  -1   2   5  123.19   11.11
   1  -2   5  113.80   11.12
  -1   2   5  116.74   11.10
  -1  -2   5  115.53   11.12
  -1  -2   5  128.90   14.40
   1  -2  -5  141.52   14.41
  -2   2   5   46.66    4.00
  -2   2   5   42.90    4.00
   2  -2   5   43.24    4.02
  -2  -2   5   43.67    4.01
   3   2  -5   88.36    7.85
   3   2   5   81.97    7.82
  -3  -2   5   90.39   10.18
   4  -2   5    0.79    0.17
   4   2  -5    1.50    0.17
  -4   2   5    0.78    0.18
   4   2   5    1.34    0.13
   4   2   5    1.13    0.15
   4   2   5    1.38    0.14
  -5   2   5    5.53    0.62
   5  -2   5    5.74    0.59
   5  -2   5    5.13    0.54
   5  -2   5    7.03    0.78
   5  -2   5    6.05    0.80
   5  -2   5    5.87    0.56
   5  -2  -5    5.96    0.77
   6  -2   5    7.75    0.74
   6  -2   5    6.76    0.79
   6  -2   5    7.68    1.05
   6  -2   5    6.63    0.71
   6   2  -5    9.00    0.67
   6  -2   5    6.35    0.98
   6   2   5    8.56    0.71
   6   2   5    8.62    0.76
   6   2   5    9.66    0.70
   7  -2   5   48.72    4.47
   7  -2   5   50.99    5.80
   7  -2   5   46.08    4.01
   7   2   5   51.69    3.96
   7   2   5   45.55    3.99
   8  -2   5    8.32    1.17
   8   2   5    9.17    0.83
   8   2   5    9.05    0.81
   8  -2  -5   10.31    1.13
   9  -2   5    2.55    0.55
   9   2   5    3.22    0.36
   9  -2  -5    3.46    0.52
   9   2   5    3.11    0.32
 -10   2   5   12.47    1.03
  10   2  -5   16.21    0.93
  10  -2   5   12.02    1.78
  10  -2   5   15.19    0.96
  10  -2  -5   14.94    1.77
  10   2   5   15.04    1.31
  10   2   5   15.14    0.96
  10   2   5   15.09    0.93
  10   2   5   15.83    0.87
  10   2   5   15.24    1.27
  11  -2   5    4.86    0.35
  11   2  -5    5.66    0.35
 -11   2   5    5.30    0.48
  11  -2  -5    3.99    0.70
  11   2   5    4.92    0.33
 -11   2  -5    4.34    0.46
  11   2   5    5.24    0.35
  11   2   5    5.07    0.34
  12  -2   5    6.12    0.43
 -12   2   5    6.38    0.53
  12   2   5    6.58    0.44
  12   2   5    6.23    0.41
 -12   2  -5    6.28    0.53
  12   2   5    6.90    0.42
  13  -2   5   13.16    0.85
 -13   2   5   14.34    0.90
  13   2   5   13.67    0.79
  13   2   5   13.08    0.85
  14  -2   5   11.48    0.71
 -14   2   5   11.79    0.73
  14   2   5   10.96    0.70
 -14   2  -5   10.46    0.75
   0  -3   5  198.24   19.48
   0   3   5  213.59   19.46
   0   3   5  237.39   19.49
  -1   3   5   21.00    2.09
  -1   3   5   25.34    2.09
   1  -3   5   19.64    2.11
  -1  -3   5   25.09    2.73
   1  -3  -5   24.64    2.73
  -1  -3   5   21.57    2.11
  -2  -3   5   75.08    8.81
   3   3  -5   62.30    5.46
  -3  -3   5   64.77    7.10
   3   3   5   52.95    4.87
   3   3   5   61.55    5.43
   4   3  -5  167.43   14.57
   4   3  -5  199.10   16.34
   4   3   5  148.84   14.64
   4   3   5  195.57   16.31
  -4  -3   5  204.48   21.22
   4   3   5  173.00   14.58
   5   3  -5   35.20    2.71
   5   3   5   34.10    3.02
   5   3   5   34.25    2.72
   5   3   5   29.76    2.74
   6  -3   5   24.75    3.41
   6   3  -5   33.02    2.47
   6   3   5   31.51    2.51
   6   3   5   32.18    2.49
   6   3   5   29.51    2.76
   7   3  -5    4.66    0.42
   7  -3   5    3.82    0.67
   7  -3  -5    5.29    0.63
   7   3   5    4.71    0.44
   7   3   5    5.33    0.47
   8  -3   5   16.22    2.30
   8   3   5   20.87    1.69
   8  -3  -5   22.07    2.27
   8   3   5   19.55    1.65
   9  -3   5    2.48    0.54
  -9   3   5    2.97    0.34
   9   3  -5    2.95    0.22
   9   3   5    2.99    0.34
   9   3   5    2.69    0.22
   9  -3  -5    2.94    0.49
   9   3   5    2.95    0.31
  10   3  -5    6.62    0.41
  10  -3   5    6.12    0.42
  10  -3   5    4.76    0.84
 -10   3   5    6.63    0.52
  10   3   5    5.86    0.42
  10  -3  -5    5.97    0.83
  10   3   5    6.32    0.41
  10   3   5    5.78    0.56
  10   3   5    6.39    0.60
  10   3   5    5.88    0.38
 -11   3   5   10.45    0.76
  11  -3   5   10.71    0.68
  11   3  -5   10.23    0.65
  11   3   5   10.49    0.62
  11  -3  -5    9.50    1.28
  11   3   5   10.65    0.68
  11   3   5    9.96    0.65
 -12   3   5    5.25    0.44
  12  -3   5    4.88    0.36
  12   3  -5    5.19    0.35
  12   3   5    5.38    0.34
  12   3   5    5.17    0.36
  12   3   5    5.51    0.35
  13  -3   5    2.19    0.16
 -13   3   5    2.08    0.23
 -13   3  -5    2.01    0.25
  13   3   5    2.18    0.17
  13   3   5    2.05    0.16
  13   3   5    2.24    0.17
 -14   3   5    2.13    0.19
 -14   3  -5    1.96    0.19
  14   3   5    1.96    0.15
   0   4   5   14.12    1.29
  -1   4   5   12.57    1.01
   1  -4   5    9.69    1.04
   1   4  -5    9.76    0.91
   1  -4  -5   10.55    1.34
  -1  -4   5   11.78    1.35
   1   4   5   10.79    0.99
   2  -4   5    0.66    0.16
   2   4  -5    0.84    0.11
  -2  -4   5    1.12    0.20
   3   4   5  157.96   13.51
  -3  -4   5  187.32   19.58
   3   4   5  148.51   15.03
   3   4   5  175.92   13.45
   4   4  -5  302.54   24.72
   4   4  -5  333.39   27.69
  -4  -4   5  328.09   35.96
   4   4   5  266.67   24.83
   4   4   5  308.31   24.72
   5   4  -5   12.74    1.04
   5  -4   5   10.35    1.48
   5   4  -5   12.54    1.19
   5   4   5   14.21    1.08
   5   4   5   12.65    1.15
   5   4   5   12.63    1.05
   6  -4   5    4.36    0.69
  -6   4   5    3.48    0.52
   6   4  -5    5.12    0.43
   6   4  -5    5.13    0.51
   6   4   5    4.76    0.46
   6   4   5    4.73    0.46
   6   4   5    4.79    0.44
   6  -4  -5    6.20    0.64
   7  -4   5   11.56    1.63
   7   4  -5   13.73    1.13
   7   4   5   12.46    1.14
   7   4   5   14.25    1.18
   7  -4  -5   15.75    1.59
   8   4  -5   46.54    3.98
   8   4   5   53.00    4.06
   8  -4  -5   51.68    5.44
   8   4   5   46.03    4.00
   9   4  -5    1.77    0.17
  -9   4   5    2.06    0.27
   9  -4   5    1.52    0.42
   9   4   5    2.20    0.18
   9  -4  -5    2.60    0.45
   9   4   5    2.24    0.28
   9   4   5    2.02    0.16
   9   4   5    2.09    0.24
  10   4  -5   17.07    1.02
  10  -4   5   16.69    1.06
  10  -4   5   13.06    1.96
 -10   4   5   16.76    1.11
  10   4   5   17.23    1.06
  10   4   5   17.60    0.95
  10   4   5   17.17    1.03
  10  -4  -5   16.77    1.96
  10   4   5   15.39    1.39
  10   4   5   16.56    1.44
  11  -4   5    0.04    0.04
 -11   4   5    0.28    0.14
 -11  -4  -5    0.03    0.11
  11   4  -5    0.02    0.05
  11  -4  -5    0.14    0.18
 -11  -4   5   -0.01    0.11
  11   4   5    0.08    0.05
  11   4   5    0.03    0.05
  11   4   5    0.11    0.05
 -11   4  -5    0.05    0.14
 -12   4   5   10.98    0.73
  12  -4   5   10.78    0.69
  12   4  -5   10.41    0.66
  12   4   5   11.25    0.67
  12   4   5   10.26    0.68
 -12   4  -5    9.92    0.76
  12   4   5   10.28    0.63
 -13   4   5    3.37    0.28
  13   4   5    3.03    0.22
 -13   4  -5    3.42    0.30
  13   4   5    3.42    0.23
  13   4   5    3.27    0.22
   0  -5  -5   44.68    5.31
   1   5  -5   10.54    0.84
   1  -5  -5    9.80    1.27
  -1   5  -5    9.29    0.85
  -1  -5   5   10.32    1.27
  -2   5   5    7.15    0.71
   2   5   5    7.85    0.62
  -2  -5   5    6.96    0.96
  -3   5   5   26.04    2.76
   3   5  -5   28.66    2.45
  -3  -5   5   31.73    3.63
   3   5   5   34.14    2.45
   4   5  -5   12.90    1.07
  -4  -5  -5   12.34    1.66
   4   5  -5   14.21    1.23
   4   5   5   11.63    1.08
   4   5   5   13.17    1.07
   5  -5   5   29.49    4.23
   5   5  -5   42.03    3.48
   5   5  -5   41.69    3.09
   5   5   5   36.13    3.12
   5   5   5   39.40    3.09
   6   5  -5   11.41    0.98
   6   5   5   11.40    1.02
   6  -5  -5   13.00    1.39
   6   5   5   11.42    0.99
   7  -5   5    9.04    1.42
   7   5  -5   11.64    0.97
   7   5   5   11.78    0.99
   7   5   5   11.80    1.02
   7  -5  -5   12.94    1.39
   8   5  -5   14.62    1.13
  -8   5   5   12.49    0.89
   8   5  -5   13.66    0.84
   8  -5   5   11.09    1.64
   8   5   5   14.57    1.19
   8   5   5   13.06    0.85
   8  -5  -5   13.59    1.61
   8   5   5   13.72    1.15
   9  -5   5    9.82    0.72
   9   5  -5   11.47    0.94
   9   5  -5   11.83    0.70
   9  -5   5    9.17    1.38
   9   5  -5   11.46    0.77
  -9   5   5   11.34    0.76
   9   5   5   11.58    0.72
   9   5   5   11.58    0.64
   9  -5  -5   11.71    1.37
   9   5   5   10.12    0.95
  -9   5  -5    8.90    0.79
   9   5   5   11.16    0.70
   9   5   5   10.99    0.99
 -10   5   5   26.27    1.62
  10   5  -5   25.89    1.55
  10  -5   5   25.63    1.61
 -10   5  -5   24.29    1.68
  10   5   5   23.08    2.11
  10   5   5   26.50    1.56
  10   5   5   27.01    1.45
  10   5   5   26.47    1.61
  10  -5  -5   23.47    2.92
  11  -5   5    3.43    0.25
  11   5  -5    3.59    0.25
 -11   5   5    3.06    0.31
  11   5   5    3.31    0.23
  11   5   5    3.47    0.26
 -11   5  -5    2.97    0.35
  11   5   5    3.44    0.25
 -12   5   5    1.60    0.20
  12   5  -5    1.58    0.13
 -12   5  -5    1.67    0.22
  12   5   5    1.60    0.14
  12   5   5    1.39    0.13
  12   5   5    1.61    0.14
 -13   5   5    6.86    0.44
  13   5   5    6.19    0.41
  13   5   5    6.02    0.40
 -13   5  -5    6.47    0.46
  13   5   5    6.33    0.38
   0   6  -5    4.06    0.39
   0  -6  -5    4.60    0.63
   1   6  -5    9.41    0.70
   1  -6  -5    6.56    1.05
  -1   6  -5    8.44    0.70
  -1  -6   5    7.31    1.06
   2   6  -5    6.98    0.60
  -2   6   5    7.18    0.68
  -2  -6  -5    8.17    0.97
  -2  -6   5    5.62    0.92
   3   6  -5   28.18    2.31
  -3   6   5   23.43    2.58
  -3  -6  -5   33.18    3.47
   3   6   5   31.60    2.30
  -3  -6   5   25.17    3.41
   4  -6   5    3.36    0.61
  -4   6   5    3.42    0.45
  -4  -6  -5    4.45    0.68
   4   6  -5    4.88    0.40
   4   6   5    4.97    0.39
   5   6  -5   10.71    0.97
   5  -6  -5   13.35    1.38
   5   6   5   11.23    0.98
   6  -6   5    1.20    0.37
   6   6  -5    1.61    0.18
   6   6   5    1.65    0.22
   6  -6  -5    1.45    0.31
   7   6  -5   34.40    2.86
   7  -6  -5   36.58    3.93
   7   6   5   34.46    2.87
   7   6   5   34.72    2.91
   8   6  -5   61.94    4.20
  -8   6   5   66.22    5.59
   8   6  -5   64.51    5.09
   8   6  -5   62.69    3.76
  -8   6   5   62.44    3.80
   8  -6  -5   65.83    6.94
  -8   6  -5   53.98    3.94
   8   6   5   62.81    5.10
   8   6   5   64.29    3.89
   8   6   5   62.80    3.50
   8   6   5   62.27    3.77
   8   6   5   62.26    5.16
   9  -6   5    5.29    0.85
   9  -6   5    5.51    0.41
  -9   6   5    5.61    0.45
   9   6  -5    5.62    0.43
   9   6  -5    5.50    0.52
   9   6  -5    6.13    0.40
   9   6   5    6.32    0.41
   9   6   5    5.92    0.59
   9  -6  -5    5.49    0.81
   9   6   5    6.08    0.36
   9   6   5    5.95    0.55
   9   6   5    6.16    0.41
  -9   6  -5    6.27    0.51
 -10   6   5    1.05    0.17
  10   6  -5    1.04    0.12
  10   6   5    1.07    0.13
  10  -6  -5    0.86    0.29
  10   6   5    1.00    0.12
 -10   6  -5    0.84    0.19
  10   6   5    1.00    0.10
  11   6  -5    4.25    0.29
 -11   6   5    4.13    0.34
 -11   6  -5    4.60    0.38
  11   6   5    4.07    0.29
  11   6   5    4.27    0.30
  11   6   5    3.88    0.26
 -12   6   5    0.19    0.09
  12   6  -5    0.25    0.05
 -12  -6  -5   -0.01    0.08
 -12   6  -5    0.44    0.12
  12   6   5    0.32    0.06
 -12  -6   5    0.05    0.08
  12   6   5    0.34    0.06
  12   6   5    0.35    0.06
 -13   6   5    0.29    0.08
 -13   6  -5    0.34    0.09
  13   6   5    0.29    0.05
   0   7   5    2.44    0.23
   0   7  -5    1.63    0.21
  -1   7   5   16.37    1.44
   1   7  -5   14.72    1.30
   2   7  -5   43.99    3.55
  -2  -7  -5   43.21    5.25
   3   7  -5    4.85    0.44
   3   7   5    4.69    0.43
   4   7  -5   14.90    1.25
   4   7   5   14.95    1.25
   5   7  -5   12.00    1.08
   5   7   5   12.51    1.08
   5  -7  -5   14.32    1.53
   6   7  -5   35.00    2.94
   6   7   5   35.28    2.95
   6  -7  -5   38.17    4.05
   7   7  -5    0.44    0.10
  -7   7   5    0.58    0.13
   7  -7   5    0.47    0.27
  -7   7   5    0.67    0.17
   7   7   5    0.72    0.12
   7  -7  -5    0.41    0.23
   7   7   5    0.64    0.13
   7   7   5    0.47    0.06
  -8   7   5    4.43    0.45
   8   7  -5    3.97    0.28
   8   7  -5    4.02    0.29
  -8   7   5    4.00    0.32
   8  -7   5    2.88    0.64
   8   7  -5    3.56    0.36
   8   7   5    3.70    0.29
  -8   7  -5    3.49    0.36
   8  -7  -5    3.94    0.61
   8   7   5    3.68    0.29
   8   7   5    3.48    0.37
   8   7   5    3.68    0.24
   9   7  -5    7.91    0.56
   9   7  -5    8.32    0.51
  -9   7   5    7.46    0.55
  -9   7   5    7.24    0.78
   9   7   5    8.55    0.54
   9  -7  -5    6.57    1.01
   9   7   5    7.98    0.46
   9   7   5    8.09    0.52
  -9   7  -5    7.72    0.60
 -10   7   5    9.31    0.67
  10   7  -5   10.31    0.63
  10   7   5   10.21    0.65
  10   7   5    9.81    0.64
 -10   7  -5   10.38    0.72
  10   7   5    9.44    0.57
  11   7  -5    0.33    0.06
 -11   7   5    0.25    0.10
 -11  -7  -5   -0.05    0.08
 -11  -7   5    0.08    0.09
  11   7   5    0.31    0.05
 -11   7  -5    0.22    0.12
  11   7   5    0.26    0.07
  11   7   5    0.25    0.06
  12   7  -5    0.58    0.07
 -12   7   5    0.67    0.11
  12   7  -5    0.65    0.07
  12   7   5    0.58    0.07
 -12   7  -5    0.71    0.12
  12   7   5    0.71    0.08
   0   8  -5    0.60    0.11
   1   8  -5   26.59    2.19
   2   8  -5    9.16    0.79
   3   8  -5   22.17    1.84
   4   8  -5   54.31    4.26
   4   8   5   50.47    4.26
  -5   8   5   14.94    0.97
   5   8  -5   15.70    1.26
   5   8   5   14.82    1.26
   5   8   5   14.27    0.95
   6   8  -5   65.60    5.31
   6   8  -5   64.67    4.38
  -6   8   5   66.41    3.96
  -6   8   5   75.29    5.85
   6   8   5   61.81    5.31
   6   8   5   63.53    3.64
   6   8   5   63.51    3.94
   6   8   5   65.91    4.06
  -6   8  -5   62.56    4.10
   7   8  -5    3.90    0.30
   7   8  -5    3.67    0.37
  -7   8   5    4.60    0.47
  -7   8   5    3.72    0.33
   7   8   5    3.88    0.30
   7   8   5    3.97    0.30
  -7   8  -5    3.70    0.35
   7   8   5    3.73    0.24
   7  -8  -5    4.05    0.62
   7   8   5    3.81    0.38
  -8   8   5    6.73    0.49
   8   8  -5    6.45    0.48
  -8   8   5    7.12    0.70
   8   8   5    6.40    0.46
   8   8   5    6.97    0.47
  -8   8  -5    6.94    0.53
   8   8   5    6.62    0.39
   8  -8  -5    5.89    0.89
   9   8  -5    1.79    0.17
  -9   8   5    1.66    0.27
  -9   8   5    1.77    0.21
   9   8   5    1.83    0.17
  -9   8  -5    1.82    0.23
   9   8   5    1.84    0.13
   9   8   5    1.77    0.17
 -10   8   5    5.52    0.42
  10   8  -5    5.49    0.35
 -10   8   5    4.50    0.56
  10   8   5    5.97    0.39
  10   8   5    5.99    0.39
  10   8   5    6.15    0.34
 -10   8  -5    5.84    0.44
  11   8  -5    0.31    0.06
 -11   8   5    0.25    0.09
 -11  -8  -5    0.00    0.07
 -11   8  -5    0.38    0.10
  11   8   5    0.29    0.06
  11   8   5    0.29    0.06
 -12   8  -5   19.00    1.20
  12   8   5   18.65    1.17
   0  -9   5    9.19    1.60
   1   9  -5    9.93    0.89
  -1  -9   5   12.41    1.79
   2   9  -5    3.24    0.34
   2  -9   5    4.61    1.04
  -2  -9   5    3.62    0.98
   3  -9   5    5.73    1.09
   3   9  -5    3.05    0.32
  -3   9   5    3.11    0.29
   3   9   5    3.20    0.28
  -4   9   5    2.09    0.21
  -4   9   5    2.34    0.24
   4  -9   5    3.18    0.83
  -4   9   5    2.17    0.31
  -4   9   5    2.24    0.25
   4   9  -5    2.32    0.25
   4   9   5    2.24    0.23
   4   9   5    2.23    0.17
  -5   9   5   12.69    1.19
  -5   9   5   12.81    0.78
   5   9  -5   12.32    0.87
   5   9  -5   12.19    1.06
  -5   9   5   12.87    0.83
   5   9   5   12.10    0.72
  -5   9  -5   12.34    0.86
   5   9   5   11.95    0.82
   5   9   5   13.18    0.82
   6   9  -5    6.49    0.47
  -6   9   5    6.80    0.48
  -6   9   5    6.97    0.68
   6   9  -5    6.36    0.57
   6   9   5    6.51    0.46
   6   9   5    5.89    0.58
  -6   9  -5    6.26    0.49
   6   9   5    6.18    0.38
   6   9   5    6.21    0.45
  -7   9   5    8.98    0.83
   7   9  -5    8.16    0.58
  -7   9   5    8.88    0.58
  -7   9  -5    7.64    0.59
   7   9   5    7.44    0.55
   7   9   5    7.88    0.47
   7   9   5    8.19    0.56
   8   9  -5    1.80    0.17
   8   9  -5    1.81    0.15
  -8   9   5    1.86    0.28
  -8   9   5    2.12    0.21
   8   9   5    1.71    0.18
  -8   9  -5    1.90    0.23
   8   9   5    1.89    0.13
   8   9   5    1.74    0.18
   9   9  -5    1.72    0.17
   9   9  -5    2.03    0.15
  -9   9   5    2.05    0.20
  -9   9   5    1.70    0.27
  -9   9  -5    1.93    0.22
   9   9   5    2.10    0.13
   9   9   5    1.88    0.17
   9   9   5    2.09    0.18
  10   9  -5    0.40    0.06
 -10   9   5    0.47    0.10
 -10   9  -5    0.40    0.11
  10   9   5    0.44    0.08
  10   9   5    0.36    0.07
  11   9   5    8.49    0.54
 -11   9  -5    9.04    0.59
  11   9   5    8.55    0.56
   0  10   5   14.42    1.02
   0 -10   5   17.51    2.46
   0  10  -5   15.15    1.03
   0  10   5   15.90    1.01
   0  10   5   15.67    0.92
   1 -10   5   11.70    1.79
  -1  10   5    9.12    0.66
  -1  10   5   10.00    0.60
  -1  10   5    9.13    0.66
   1  10  -5    9.69    0.66
   1  10   5    8.72    0.65
   1  10   5    9.12    0.58
   1  10   5    9.99    0.66
  -1 -10   5    9.26    1.75
  -1  10  -5    9.37    0.67
  -2  10   5   17.96    1.20
   2 -10   5   23.68    2.81
   2  10  -5   16.68    1.52
  -2  10   5   18.00    1.08
   2  10  -5   19.20    1.20
  -2  10   5   19.03    1.18
   2  10   5   18.14    1.06
  -2 -10   5   17.03    2.70
  -2  10  -5   17.73    1.21
   2  10   5   18.57    1.17
   2  10   5   18.29    1.19
   3 -10   5   10.08    1.47
  -3  10   5    6.88    0.45
  -3  10   5    5.65    0.67
   3  10  -5    6.56    0.48
   3  10  -5    6.25    0.59
  -3  10   5    7.08    0.50
   3  10  -5    7.07    0.49
  -3  10   5    6.65    0.49
   3  10   5    6.65    0.49
   3  10   5    6.83    0.48
  -3  10  -5    7.45    0.52
   3  10   5    6.80    0.41
  -4  10   5   18.39    1.09
   4  10  -5   18.32    1.27
   4  10  -5   17.54    1.54
  -4  10   5   19.37    1.19
  -4  10   5   17.90    1.71
   4  10   5   18.33    1.05
   4  10   5   18.66    1.20
  -4  10  -5   19.15    1.23
   4  10   5   19.51    1.18
  -5  10   5   30.14    1.66
  -5  10   5   28.82    1.77
  -5  10   5   27.60    1.64
   5  10  -5   25.95    2.32
  -5  10   5   27.26    2.58
   5  10  -5   29.42    1.92
   5  10   5   28.37    1.59
  -5  10  -5   28.65    1.82
   5  10   5   30.01    1.76
   5  10   5   27.25    1.79
  -6  10   5    1.15    0.17
   6  10  -5    1.11    0.12
  -6  10   5    0.90    0.14
  -6  10   5    0.99    0.22
   6  10  -5    1.19    0.13
  -6  10   5    1.13    0.16
   6 -10  -5    2.81    0.72
  -6  10  -5    1.09    0.17
   6  10   5    0.96    0.15
   6  10   5    1.04    0.09
   6  10   5    1.20    0.15
   7  10  -5   10.69    0.72
   7  10  -5   10.44    0.61
  -7  10   5    9.11    0.99
  -7  10   5    9.67    0.68
   7  10   5   10.78    0.68
   7  10   5    9.60    0.67
   7  10   5   10.57    0.58
  -7  10  -5   10.24    0.71
  -8  10   5    4.78    0.58
  -8  10   5    5.31    0.41
   8  10  -5    5.82    0.35
   8  10  -5    5.54    0.41
   8  10   5    5.97    0.39
  -8  10  -5    6.03    0.43
   8  10   5    5.55    0.39
   9  10  -5    0.30    0.06
  -9  10   5    0.41    0.10
  -9  10   5    0.36    0.13
   9  10   5    0.43    0.08
  -9  10  -5    0.41    0.10
   9  10   5    0.46    0.08
  10  10  -5    0.14    0.04
 -10  10   5    0.22    0.07
  10  10   5    0.16    0.05
 -10  10  -5    0.13    0.07
  10  10   5    0.13    0.05
   0 -11   5   11.02    1.95
   0  11   5   10.42    0.74
   0  11   5   10.52    0.66
   0  11   5   10.95    0.74
   0  11  -5   10.55    0.75
   0 -11  -5   14.70    2.22
  -1  11   5    9.32    0.69
  -1 -11  -5   12.96    2.05
   1 -11   5   10.95    1.87
  -1  11   5    9.83    0.62
  -1  11   5    9.99    0.69
   1  11  -5   10.08    0.70
   1  11   5    9.68    0.69
   1  11   5    9.60    0.60
   1  11   5    9.88    0.68
   1 -11  -5   15.27    2.18
  -1  11  -5   10.12    0.70
  -1 -11   5    9.83    1.86
   2  11  -5    5.98    0.44
  -2  11   5    5.47    0.44
   2 -11   5    6.39    1.40
  -2  11   5    5.88    0.40
  -2  11   5    6.54    0.46
   2  11   5    6.35    0.45
   2  11   5    5.98    0.44
   2  11   5    5.92    0.37
  -2 -11   5    5.07    1.41
  -2  11  -5    5.76    0.46
   3 -11   5   15.26    2.07
  -3  11   5   11.75    0.74
  -3  11   5   11.98    0.82
   3  11  -5   12.67    0.81
  -3  11   5   12.09    0.81
   3  11   5   11.27    0.81
   3  11   5   11.45    0.70
  -3  11  -5   12.42    0.83
   3  11   5   12.35    0.81
  -4  11   5    0.22    0.13
   4  11  -5    0.03    0.07
  -4  11   5   -0.01    0.08
  -4  11   5    0.00    0.07
   4  11  -5    0.03    0.04
  -4  11   5    0.03    0.07
   4 -11   5   -0.33    0.40
   4  11  -5    0.08    0.07
   4 -11  -5   -0.15    0.45
   4  11   5    0.06    0.04
   4  11   5    0.04    0.07
  -4  11  -5    0.05    0.08
   4  11   5    0.06    0.09
  -5  11   5    3.26    0.29
   5  11  -5    3.23    0.27
  -5  11   5    3.40    0.26
   5 -11   5    4.36    0.97
   5  11  -5    3.66    0.25
  -5  11   5    3.06    0.40
   5  11   5    3.56    0.21
   5  11   5    3.37    0.28
  -5  11  -5    3.69    0.30
   5  11   5    3.40    0.29
   6  11  -5    4.70    0.29
  -6  11   5    4.68    0.32
   6  11  -5    4.35    0.33
  -6  11   5    3.90    0.47
  -6  11   5    4.11    0.34
  -6  11  -5    4.28    0.35
   6  11   5    4.18    0.32
   6  11   5    4.27    0.33
  -7  11   5    0.28    0.09
   7  11  -5    0.27    0.06
  -7  11   5    0.21    0.13
  -7  11   5    0.28    0.09
   7  11  -5    0.23    0.06
   7  11   5    0.27    0.07
   7  11   5    0.23    0.08
  -7  11  -5    0.28    0.09
  -8  11   5    0.23    0.11
  -8  11   5    0.19    0.08
   8  11  -5    0.30    0.06
   8  11   5    0.25    0.07
  -8  11  -5    0.33    0.09
   8  11   5    0.30    0.07
  -9  11   5    7.60    0.54
   9  11  -5    8.64    0.49
   9  11   5    8.16    0.54
  -9  11  -5    9.15    0.57
   0 -12   5   -0.18    0.61
   0 -12  -5    0.23    0.63
   0  12   5    0.10    0.06
   0  12  -5    0.07    0.08
   0  12   5    0.19    0.09
   0  12   5    0.03    0.08
   1 -12   5   13.71    2.37
  -1 -12  -5   13.90    2.39
  -1  12   5   15.22    0.87
   1  12  -5   15.41    0.98
  -1  12   5   13.97    0.97
  -1  12   5   15.51    0.96
   1 -12  -5   19.77    2.64
   1  12   5   15.68    0.98
   1  12   5   14.47    0.96
   1  12   5   14.00    0.85
  -1 -12   5   11.35    2.36
  -1  12  -5   14.40    0.98
  -2  12   5    7.10    0.52
   2 -12   5    7.40    1.59
  -2  12   5    7.06    0.46
  -2  12   5    7.28    0.52
   2  12  -5    7.67    0.52
   2  12   5    6.95    0.44
   2  12   5    7.39    0.52
   2  12   5    7.19    0.52
   2 -12  -5    9.35    1.66
  -2  12  -5    8.01    0.54
  -2 -12   5    5.35    1.57
  -3  12   5    5.82    0.44
   3 -12   5    7.69    1.41
  -3  12   5    5.73    0.43
  -3  12   5    5.98    0.39
   3  12  -5    6.10    0.39
   3  12  -5    6.23    0.43
   3  12   5    5.82    0.43
   3  12   5    5.68    0.35
   3  12   5    5.76    0.43
  -3  12  -5    5.74    0.44
   3 -12  -5    8.76    1.48
  -4  12   5   11.63    0.71
  -4  12   5   10.81    0.76
   4  12  -5   12.15    0.77
   4 -12   5   14.10    1.95
   4  12  -5   11.85    0.70
  -4  12   5   11.74    0.78
  -4  12  -5   10.98    0.79
   4  12   5   11.44    0.77
   4  12   5   12.12    0.77
  -5  12   5    1.57    0.18
  -5  12   5    1.22    0.22
  -5  12   5    1.51    0.16
   5  12  -5    1.84    0.15
   5 -12   5    1.75    0.66
   5  12  -5    1.42    0.14
   5  12   5    1.45    0.16
   5 -12  -5    2.90    0.75
   5  12   5    1.73    0.18
  -5  12  -5    1.64    0.18
  -6  12   5    0.32    0.09
   6  12  -5    0.44    0.07
   6  12  -5    0.39    0.07
  -6  12   5    0.24    0.11
  -6  12   5    0.28    0.09
   6  12   5    0.42    0.08
   6  12   5    0.42    0.10
  -6  12  -5    0.40    0.09
   6 -12  -5    0.62    0.40
   7  12  -5    0.82    0.08
  -7  12   5    0.65    0.10
  -7  12   5    0.61    0.10
   7  12   5    0.71    0.10
  -7  12  -5    0.71    0.11
   7  12   5    0.65    0.09
   8  12   5   18.85    1.23
  -8  12  -5   20.68    1.25
   0  13   5   16.44    1.04
   0  13  -5   16.08    1.04
   0  13   5   14.83    1.01
   0  13   5   16.47    0.92
  -1  13   5    9.88    0.58
   1  13  -5   10.47    0.66
   1  13  -5   10.62    0.60
   1 -13   5    8.15    1.83
  -1  13   5    9.97    0.66
  -1  13   5    9.66    0.65
   1  13   5   10.02    0.65
   1  13   5    9.97    0.66
  -1  13  -5    9.82    0.66
  -1 -13   5    5.79    1.77
   1 -13  -5    8.34    1.72
   1  13   5    9.69    0.57
  -2  13   5   15.08    0.97
   2 -13   5   14.45    2.37
  -2  13   5   14.61    0.99
   2  13  -5   16.43    0.90
  -2  13   5   15.04    0.89
   2  13  -5   15.87    0.99
   2  13   5   15.63    0.97
  -2  13  -5   15.04    1.00
   2  13   5   15.08    0.99
   2 -13  -5   14.46    2.33
  -3  13   5    2.46    0.19
   3  13  -5    2.46    0.21
  -3  13   5    2.23    0.21
   3  13  -5    2.84    0.20
  -3  13   5    2.33    0.21
   3 -13   5    2.45    0.88
   3 -13  -5    2.37    0.79
   3  13   5    2.51    0.22
   3  13   5    2.49    0.21
  -3  13  -5    2.76    0.22
   4  13  -5    3.71    0.23
  -4  13   5    3.10    0.25
   4 -13   5    3.78    0.94
  -4  13   5    3.12    0.26
  -4  13   5    3.35    0.23
   4  13   5    3.29    0.26
   4  13   5    3.58    0.26
  -4  13  -5    3.33    0.27
   4 -13  -5    4.54    0.92
  -5  13   5    6.35    0.40
  -5  13   5    5.63    0.43
   5  13  -5    6.74    0.39
   5  13   5    7.05    0.44
  -5  13  -5    6.74    0.45
   5  13   5    6.34    0.43
   6  13  -5    0.20    0.05
  -6  13   5    0.28    0.06
  -6  13  -5    0.40    0.08
   6  13   5    0.33    0.06
   0  14  -5    0.41    0.07
   0  14   5    0.35    0.08
   0  14   5    0.33    0.07
   0  14  -5    0.33    0.07
   1  14  -5    0.72    0.10
  -1  14   5    0.79    0.11
   1  14  -5    0.99    0.10
  -1  14   5    0.82    0.10
  -1  14  -5    0.90    0.11
   1  14   5    0.97    0.11
   1  14   5    0.89    0.10
  -1  14  -5    0.93    0.10
  -2  14   5   11.57    0.77
   2  14  -5   12.40    0.79
  -2  14   5   11.89    0.78
   2  14  -5   12.37    0.71
  -2  14  -5   12.60    0.79
   2  14   5   12.85    0.79
  -3  14   5    2.29    0.15
   3  14  -5    2.18    0.15
  -3  14  -5    2.21    0.18
   3  14   5    2.19    0.17
   1   0  -6   20.91    1.85
  -1   0   6   19.39    1.85
   1   0   6   20.73    2.39
   2   0   6  303.09   38.29
   2   0   6  358.64   30.25
   2   0  -6  326.20   29.48
   3   0  -6  232.18   20.13
   3   0   6  214.87   26.10
  -4   0   6   20.12    2.21
   4   0   6   25.72    1.99
   4   0   6   24.28    2.17
   4   0   6   24.83    1.97
   5   0   6   13.64    1.20
   5   0   6   12.63    1.09
   5   0   6   11.99    1.10
   6   0   6   75.08    5.83
   6   0   6   81.37    6.52
   6   0   6   67.86    5.86
   6   0   6   62.69    7.86
   7   0   6    7.10    0.70
   7   0  -6    8.04    0.93
   7   0   6    7.52    0.77
   7   0   6    7.35    0.72
   7   0   6    9.60    1.06
   8   0   6    0.22    0.09
   8   0   6    0.38    0.13
   9   0   6   38.27    3.11
   9   0   6   36.07    3.05
  10   0   6    2.79    0.22
  10   0   6    2.71    0.34
  10   0   6    3.24    0.23
  10   0   6    2.52    0.21
  11   0   6   76.88    4.07
  11   0   6   67.07    4.32
  11   0   6   73.50    4.47
 -12   0  -6    2.40    0.32
  12   0   6    3.05    0.24
 -12   0   6    2.97    0.35
  12   0   6    3.30    0.23
  13   0   6    8.43    0.51
 -13   0  -6    8.32    0.61
  13   0   6    8.07    0.53
 -13   0   6    8.08    0.60
 -14   0   6    0.04    0.07
  14   0   6    0.03    0.03
  14   0   6    0.04    0.05
 -14   0  -6    0.02    0.08
   0  -1   6    9.66    0.98
   0   1   6   11.31    0.96
   1  -1   6   15.77    1.56
  -1   1   6   18.11    1.55
  -1  -1   6   16.81    1.56
  -2   1   6  163.01   15.56
   2  -1   6  166.83   20.18
  -2   1   6  202.50   15.56
  -2  -1   6  158.73   15.56
   3  -1   6   27.99    2.83
   3  -1   6   22.65    2.17
  -3   1   6   22.54    2.18
   3  -1  -6   23.45    2.79
  -3  -1   6   21.51    2.19
   4  -1   6   46.49    4.03
   4  -1   6   52.73    4.49
  -4   1   6   47.18    4.52
   4  -1   6   50.79    4.06
  -4  -1   6   49.76    4.54
   5  -1   6    7.07    0.78
   5  -1   6    7.40    0.73
   5  -1   6    8.40    1.00
  -5   1   6    6.60    0.82
   5  -1   6    7.81    0.73
   5   1   6    9.28    0.73
   5   1   6   10.42    0.72
   6  -1   6   56.17    4.75
   6  -1   6   50.52    6.42
   6  -1   6   61.41    6.90
   6  -1   6   53.48    4.78
   6  -1   6   54.90    5.31
   6   1   6   64.69    4.75
   6   1   6   58.83    4.77
   6   1   6   65.89    5.29
   7  -1   6   13.55    1.25
   7  -1   6   14.22    1.23
   7  -1   6   14.49    1.38
   7  -1   6   15.14    1.79
   7  -1   6   12.23    1.70
   7  -1  -6   17.18    1.65
   7   1   6   14.43    1.35
   7   1   6   13.45    1.24
   7   1   6   14.16    1.22
   8  -1   6    4.90    0.49
   8  -1   6    4.85    0.46
   8  -1   6    3.55    0.67
   8   1   6    4.93    0.48
   8  -1  -6    4.94    0.63
   8   1   6    4.58    0.45
   9  -1   6   22.00    1.92
   9   1   6   22.46    1.87
   9   1   6   21.61    1.91
   9  -1  -6   23.40    2.55
  10   1  -6    1.01    0.11
  10  -1   6    0.90    0.21
  10  -1   6    0.97    0.11
 -10  -1  -6    0.34    0.15
 -10   1   6    0.82    0.21
 -10  -1   6    0.18    0.16
  10   1   6    0.83    0.10
  10   1   6    0.81    0.15
  10   1   6    0.65    0.18
  10   1   6    0.93    0.12
  10   1   6    0.98    0.11
 -11   1   6    1.55    0.27
  11  -1   6    1.55    0.15
  11   1   6    1.68    0.15
  11   1   6    1.49    0.14
  11   1   6    1.69    0.16
  12  -1   6    8.23    0.55
 -12   1   6    7.98    0.64
  12   1   6    8.61    0.55
  12   1   6    8.31    0.52
  12   1   6    8.52    0.53
  13  -1   6    0.52    0.07
 -13   1   6    0.87    0.17
 -13  -1  -6    0.54    0.17
 -13  -1  -6    0.17    0.10
  13   1   6    0.54    0.07
 -13   1  -6    0.35    0.13
  13   1   6    0.64    0.09
 -13  -1   6    0.33    0.14
  14  -1   6    1.75    0.15
 -14   1   6    1.34    0.16
  14  -1   6    1.76    0.12
  14   1   6    1.53    0.13
  14   1   6    1.67    0.12
 -14   1  -6    1.56    0.19
 -14  -1   6    1.19    0.16
   0  -2   6  150.72   14.85
   0   2   6  176.85   14.84
   0   2   6  167.01   14.82
   1  -2   6  139.32   13.37
  -1   2   6  148.59   13.35
  -1   2   6  157.96   13.37
  -1  -2   6  147.56   13.37
  -2   2   6    9.65    0.88
   2  -2   6    8.90    0.89
  -2  -2   6    9.28    0.89
  -3   2   6   38.51    3.40
   3  -2   6   36.74    3.41
  -3  -2   6   36.44    3.42
   4   2   6   40.45    3.31
   5  -2   6   93.79    8.57
   5  -2   6  108.68   12.37
  -5   2   6   90.09    9.54
   5  -2   6  109.49   11.50
   5   2   6  124.05    8.55
   6  -2   6   32.74    2.82
   6  -2   6   36.09    4.05
   6  -2   6   27.88    3.77
   6  -2   6   30.65    2.78
   6   2   6   36.90    2.80
   6   2   6   37.28    3.07
   7  -2   6   41.02    4.72
   7  -2   6   39.35    3.63
   7  -2   6   38.09    3.24
   7  -2   6   33.47    4.40
   7  -2   6   40.59    3.29
   7   2   6   38.84    3.25
   7   2   6   43.58    3.22
   8  -2   6   12.77    1.12
   8  -2   6   10.35    1.50
   8  -2  -6   14.49    1.46
   8   2   6   12.33    1.05
   8   2   6   11.23    1.08
   9  -2   6   11.42    1.59
  -9   2   6    9.74    0.89
   9  -2  -6   15.25    1.56
   9   2   6   13.04    1.11
   9   2   6   14.14    1.16
  10   2  -6    5.48    0.36
 -10   2   6    4.77    0.48
  10  -2   6    5.50    0.38
  10   2   6    5.02    0.50
  10   2   6    4.86    0.54
  10   2   6    5.56    0.35
  10  -2  -6    5.21    0.75
  10   2   6    5.68    0.38
  10   2   6    5.60    0.36
  11   2  -6    3.43    0.24
 -11   2   6    3.62    0.39
  11  -2   6    3.25    0.25
  11   2   6    3.32    0.24
  11   2   6    3.34    0.24
  11   2   6    3.44    0.25
  11  -2  -6    2.82    0.53
 -12   2   6   13.50    0.90
  12  -2   6   12.82    0.83
  12   2   6   12.73    0.77
  12   2   6   13.21    0.81
  12   2   6   12.80    0.83
 -13   2   6    4.41    0.34
  13  -2   6    4.08    0.27
  13   2   6    4.09    0.27
 -13   2  -6    2.97    0.34
  13   2   6    3.99    0.28
 -14   2   6    1.75    0.18
  14  -2   6    2.01    0.14
  14   2   6    1.89    0.14
 -14   2  -6    1.92    0.20
  14   2   6    1.97    0.15
   0  -3   6  103.32   10.53
   0   3   6  123.26   10.51
   0   3   6  122.92   10.50
  -1   3   6   20.99    1.76
  -1   3   6   19.94    1.77
   1  -3   6   18.06    1.80
  -1  -3   6   19.77    1.80
  -1  -3   6   17.62    2.30
   2  -3   6   32.04    3.25
  -2   3   6   38.19    3.22
  -2  -3   6   35.86    3.25
   3   3  -6    4.39    0.36
   3  -3   6    3.76    0.44
  -3   3   6    4.11    0.43
   4   3  -6   41.68    3.50
   4   3   6   47.03    3.52
   4   3   6   41.18    3.54
   5  -3   6   13.32    1.83
   5   3  -6   16.59    1.30
   5   3   6   16.83    1.44
   5   3   6   14.43    1.33
   5   3   6   16.84    1.32
   6  -3   6   21.02    2.21
   6  -3   6   22.69    2.71
   6  -3   6   21.92    2.89
   6   3   6   29.11    2.00
   7   3  -6   23.63    1.93
   7   3   6   22.31    1.95
   7   3   6   25.04    1.99
   8  -3   6    5.05    0.87
   8   3   6    5.66    0.57
   8   3   6    7.09    0.62
   8  -3  -6    7.70    0.84
  -9   3   6   14.17    1.03
   9  -3   6   13.01    1.82
   9   3   6   15.40    1.28
   9   3   6   13.57    0.93
   9   3   6   15.26    0.87
   9  -3  -6   17.54    1.79
   9   3   6   16.27    1.33
  10   3  -6    5.77    0.39
 -10   3   6    5.02    0.49
  10  -3   6    6.00    0.41
  10   3   6    6.14    0.40
  10   3   6    6.18    0.41
  10  -3  -6    6.02    0.82
  10   3   6    6.17    0.37
  10   3   6    5.39    0.55
  10   3   6    6.07    0.60
  11  -3   6    4.45    0.33
 -11   3   6    4.46    0.42
  11   3  -6    4.66    0.32
  11   3   6    4.35    0.32
  11  -3  -6    4.39    0.68
  11   3   6    4.89    0.33
  11   3   6    4.81    0.31
  12  -3   6    2.27    0.18
 -12   3   6    2.52    0.28
  12   3   6    2.59    0.19
  12   3   6    2.59    0.18
 -12   3  -6    1.66    0.27
  12   3   6    2.36    0.19
  13  -3   6    7.09    0.44
 -13   3   6    6.59    0.48
  13   3   6    6.76    0.44
  13   3   6    6.29    0.41
 -13   3  -6    6.28    0.51
  14   3   6    3.58    0.22
 -14   3  -6    3.30    0.27
   0   4  -6   15.35    1.52
   0  -4   6   16.26    1.72
   0   4   6   20.80    1.68
   0   4   6   20.69    1.67
  -1   4   6   48.64    3.89
   1  -4   6   39.49    3.94
   1   4  -6   41.60    3.49
  -1  -4   6   39.14    5.08
   1  -4  -6   45.87    5.09
   2   4  -6   27.97    2.60
  -2   4   6   31.30    2.92
  -2  -4   6   37.28    3.82
  -3   4   6   29.61    2.92
   3   4  -6   34.06    2.60
   4  -4   6   11.31    1.50
   4   4  -6   14.01    1.06
   4   4   6   12.55    1.08
   5  -4   6   45.83    5.87
   5   4  -6   60.96    4.30
   5   4   6   51.39    4.34
   6   4  -6   43.32    3.35
   6  -4   6   34.89    4.61
   6   4   6   42.38    3.37
   6   4   6   40.12    3.41
   6   4   6   44.52    3.73
   7   4  -6    1.04    0.13
   7  -4   6    0.79    0.29
   7   4   6    0.96    0.18
   7   4   6    0.99    0.15
   8   4  -6    2.37    0.24
   8  -4   6    1.49    0.43
   8   4   6    2.62    0.30
   8   4   6    2.33    0.26
   8  -4  -6    2.75    0.44
   9   4  -6    9.71    0.62
   9  -4   6    8.07    1.25
   9  -4   6    8.65    0.65
  -9   4   6    9.46    0.71
   9   4   6   10.00    0.65
   9   4   6   10.28    0.87
   9   4   6    9.90    0.63
   9   4   6   10.36    0.91
   9   4   6   10.18    0.58
   9  -4  -6   11.29    1.24
  10  -4   6   13.20    0.87
 -10   4   6   13.64    0.92
  10   4  -6   13.83    0.84
  10   4   6   13.56    0.84
  10   4   6   13.61    0.87
  10   4   6   11.73    1.14
  10   4   6   14.22    0.78
  10   4   6   13.48    1.20
  10  -4  -6   13.08    1.62
 -11   4   6   15.18    0.99
  11  -4   6   15.04    0.95
  11   4  -6   15.47    0.92
  11   4   6   14.28    0.92
  11   4   6   15.14    0.95
  11   4   6   15.55    0.86
  11  -4  -6   12.17    1.74
  12   4  -6   16.96    1.05
  12  -4   6   17.31    1.09
 -12   4   6   19.28    1.13
  12   4   6   17.02    1.06
  12   4   6   16.71    0.99
  12   4   6   17.02    1.09
 -12   4  -6   16.78    1.17
 -13   4   6    3.14    0.26
  13   4   6    2.94    0.20
  13   4   6    2.65    0.19
  13   4   6    2.94    0.21
 -13   4  -6    2.91    0.28
   0   5   6    9.37    0.87
   0  -5  -6   11.01    1.21
   0   5  -6    8.21    0.80
  -1   5   6    6.54    0.54
   1   5  -6    5.91    0.49
   1  -5  -6    5.17    0.74
  -1   5  -6    5.05    0.50
  -1  -5   6    4.61    0.73
  -2   5   6   97.60    8.39
   2   5  -6   88.04    7.49
  -2  -5   6   92.88   10.91
   3  -5   6   11.39    1.42
  -3   5   6   11.26    1.13
   3   5  -6   12.89    1.00
  -4  -5  -6   61.45    7.14
   4   5  -6   58.89    4.83
   4   5   6   54.99    4.86
   4   5   6   63.68    4.84
  -5  -5  -6   32.07    4.31
   5  -5   6   32.76    3.98
   5   5   6   40.37    2.92
   6   5  -6   20.20    1.67
   6   5   6   21.16    1.69
   6   5   6   19.51    1.72
   7   5  -6   49.28    4.27
   7   5   6   51.63    4.30
   7  -5  -6   57.26    5.83
   7   5   6   53.36    4.35
  -8   5   6   49.55    3.28
   8   5  -6   57.19    4.38
   8   5   6   55.55    4.46
   8   5   6   51.96    3.24
   8   5   6   53.63    3.01
   8  -5  -6   56.66    5.97
   8   5   6   53.02    4.40
  -9   5   6   28.70    1.86
   9   5  -6   30.78    2.01
   9  -5   6   26.37    1.86
   9   5  -6   30.49    1.80
   9   5   6   30.37    2.51
   9   5   6   30.11    1.81
   9   5   6   30.51    1.86
   9  -5  -6   30.98    3.37
   9   5   6   30.80    1.67
   9   5   6   27.33    2.45
 -10   5   6    0.90    0.17
  10  -5   6    0.86    0.11
  10   5  -6    1.09    0.12
  10   5   6    1.03    0.12
  10   5   6    0.98    0.12
  10   5   6    1.12    0.10
 -10   5  -6    0.86    0.21
  10  -5  -6    0.93    0.30
 -11   5   6    3.02    0.29
  11  -5   6    3.04    0.23
  11   5  -6    2.91    0.22
  11   5   6    3.21    0.23
 -11   5  -6    2.99    0.34
  11   5   6    2.90    0.21
  11   5   6    3.18    0.24
 -12   5   6    4.85    0.37
  12   5  -6    4.49    0.30
  12   5   6    4.33    0.28
 -12   5  -6    5.48    0.41
  12   5   6    4.41    0.30
  12   5   6    4.35    0.31
 -13   5   6    1.71    0.17
 -13   5  -6    1.71    0.19
  13   5   6    1.71    0.13
  13   5   6    1.74    0.13
  13   5   6    1.72    0.12
   0  -6  -6   49.74    5.61
   0   6  -6   44.01    3.82
   0   6   6   47.45    4.25
  -1   6   6   41.83    3.45
   1   6  -6   38.14    3.09
   1   6   6   38.02    3.42
  -1   6  -6   33.58    3.10
   2   6  -6   28.16    2.15
  -2   6   6   28.51    2.40
  -2  -6   6   21.30    3.16
  -3  -6  -6   31.32    3.53
   3   6  -6   26.88    2.36
   3   6   6   28.81    2.35
   4   6  -6   43.67    3.46
  -4  -6  -6   39.90    5.13
   4   6   6   43.35    3.45
   5   6  -6   20.53    1.84
   5   6   6   21.67    1.85
   5  -6  -6   25.43    2.54
   6   6  -6   71.85    6.08
   6  -6  -6   80.71    8.25
   6   6   6   73.38    6.09
   7  -6   6    3.64    0.73
  -7   6   6    4.86    0.39
   7   6  -6    5.74    0.46
   7   6   6    4.78    0.47
   7   6   6    5.19    0.37
   7  -6  -6    5.57    0.71
   7   6   6    4.99    0.51
   8   6  -6   19.51    1.38
  -8   6   6   21.77    1.86
  -8   6   6   19.75    1.29
   8   6   6   20.49    1.74
   8   6   6   20.82    1.70
   8   6   6   19.99    1.25
   8  -6  -6   21.41    2.35
   8   6   6   20.13    1.14
   8   6   6   19.93    1.29
  -8   6  -6   18.10    1.35
   9   6  -6   17.41    1.04
  -9   6   6   17.24    1.09
   9  -6   6   15.31    1.08
   9   6  -6   15.47    1.39
   9   6  -6   16.99    1.15
   9   6   6   17.18    1.47
   9  -6  -6   15.63    1.97
   9   6   6   16.57    1.42
   9   6   6   17.17    1.04
  -9   6  -6   16.23    1.15
   9   6   6   17.33    0.95
   9   6   6   17.81    1.08
 -10   6   6    1.75    0.21
  10   6  -6    1.62    0.14
  10   6   6    1.56    0.13
  10  -6  -6    1.66    0.37
  10   6   6    1.70    0.15
 -10   6  -6    1.52    0.24
  10   6   6    1.54    0.15
  11   6  -6   12.47    0.78
 -11   6   6   12.09    0.83
 -11   6  -6   13.41    0.89
  11   6   6   12.87    0.79
  11   6   6   12.35    0.81
  11   6   6   12.74    0.73
 -12  -6  -6   -0.08    0.07
  12   6  -6    0.23    0.05
 -12   6   6    0.14    0.09
  12   6   6    0.15    0.05
 -12   6  -6    0.16    0.11
  12   6   6    0.18    0.05
  12   6   6    0.18    0.05
 -12  -6   6    0.02    0.08
  13   6   6    1.36    0.11
 -13   6  -6    1.46    0.15
   0   7   6    4.72    0.43
   0  -7  -6    3.48    0.64
   0   7  -6    4.68    0.42
   1   7  -6   10.25    0.80
  -1   7   6    9.71    0.87
  -1  -7  -6    8.98    1.22
  -1   7  -6    8.97    0.80
   1   7   6    8.32    0.84
  -2   7  -6   21.53    1.79
   4   7  -6    0.93    0.15
   4   7   6    1.12    0.15
   5   7  -6   50.68    4.47
   5  -7  -6   60.83    6.09
   5   7   6   54.34    4.48
  -6   7   6    4.90    0.40
   6   7  -6    5.24    0.48
   6   7   6    4.93    0.38
   6   7   6    5.77    0.50
   6  -7  -6    5.54    0.74
   7   7  -6    0.66    0.09
  -7   7   6    0.71    0.17
   7   7  -6    0.58    0.11
  -7   7   6    0.58    0.13
   7   7   6    0.52    0.06
   7   7   6    0.57    0.12
  -7   7  -6    0.47    0.16
   7   7   6    0.53    0.10
   7   7   6    0.66    0.14
   7  -7  -6    0.70    0.25
   8   7  -6   22.94    1.54
   8   7  -6   21.05    1.86
  -8   7   6   21.72    1.42
  -8   7   6   23.78    2.07
   8   7   6   21.91    1.27
   8   7   6   21.87    1.88
  -8   7  -6   21.80    1.49
   8   7   6   24.58    1.44
   8   7   6   22.81    1.39
   8  -7  -6   22.72    2.60
   9   7  -6    7.43    0.54
  -9   7   6    6.69    0.74
  -9   7   6    7.79    0.54
   9   7   6    7.75    0.51
   9   7   6    7.75    0.50
   9   7   6    7.64    0.44
   9  -7  -6    6.77    0.97
  -9   7  -6    8.03    0.58
 -10   7   6    2.53    0.26
  10   7   6    2.70    0.22
  10   7   6    2.76    0.22
 -10   7  -6    3.11    0.30
  10   7   6    2.89    0.19
 -11   7   6   21.24    1.34
  11   7   6   20.85    1.35
 -11   7  -6   22.28    1.40
  11   7   6   22.39    1.21
  11   7   6   20.50    1.31
 -12   7   6    3.86    0.28
  12   7   6    3.73    0.25
 -12   7  -6    3.78    0.30
  12   7   6    3.42    0.24
   0   8  -6    0.07    0.07
   1   8  -6    3.89    0.34
  -1   8  -6    2.96    0.33
   2   8  -6   12.13    1.04
   3   8  -6    7.34    0.69
   3  -8   6    9.77    1.39
   4   8  -6    2.72    0.29
   4  -8   6    3.53    0.83
  -5   8   6   56.52    3.38
   5   8  -6   59.14    4.53
   5   8   6   53.70    3.36
   5   8   6   53.65    3.10
   5   8   6   55.62    4.54
  -6   8   6   20.82    1.30
   6   8  -6   20.51    1.70
   6   8  -6   20.93    1.40
   6   8   6   20.60    1.28
   6   8   6   19.81    1.16
   6   8   6   19.94    1.72
   6   8   6   20.36    1.31
  -6   8  -6   21.48    1.36
  -7   8   6   27.17    2.16
   7   8  -6   21.97    1.93
   7   8  -6   23.98    1.59
  -7   8   6   22.96    1.47
   7  -8  -6   23.48    2.70
  -7   8  -6   22.43    1.53
   7   8   6   23.77    1.49
   7   8   6   22.01    1.94
   7   8   6   23.03    1.31
   7   8   6   22.74    1.45
  -8   8   6    3.09    0.26
   8   8  -6    2.87    0.22
  -8   8   6    2.56    0.35
   8   8   6    2.76    0.17
   8   8   6    2.63    0.23
   8  -8  -6    2.03    0.47
  -8   8  -6    2.44    0.29
   8   8   6    2.64    0.23
  -9   8   6    5.79    0.43
   9   8  -6    5.72    0.42
  -9   8   6    5.07    0.59
  -9   8  -6    5.75    0.46
   9   8   6    5.63    0.40
   9   8   6    5.82    0.40
   9   8   6    6.05    0.34
 -10   8   6    2.88    0.39
 -10   8   6    3.87    0.30
  10   8   6    3.86    0.27
 -10   8  -6    3.58    0.32
  10   8   6    3.92    0.27
 -11   8   6    6.12    0.44
  11   8   6    5.80    0.41
  11   8   6    6.78    0.42
 -11   8  -6    6.76    0.47
 -12   8  -6    7.94    0.53
   0   9  -6   30.49    2.51
   1   9  -6   20.34    1.85
  -1  -9   6   27.57    3.20
  -2   9   6   14.75    0.96
   2   9  -6   14.61    1.25
   2   9   6   14.41    0.95
  -2  -9   6   15.99    2.28
  -3   9   6   16.37    0.99
   3   9  -6   16.36    1.38
  -3   9   6   17.48    1.07
  -3   9   6   16.07    0.97
   3   9   6   16.46    1.05
   3   9   6   16.24    0.94
  -4   9   6   10.65    1.04
   4  -9   6   14.95    1.85
  -4   9   6   11.70    0.75
   4   9  -6   10.84    0.94
  -4   9   6   10.08    0.68
   4   9  -6   11.27    0.76
  -4   9  -6   10.99    0.77
   4   9   6   10.51    0.72
   4   9   6   10.56    0.73
   4   9   6   10.37    0.63
   5  -9   6   40.33    4.26
  -5   9   6   32.06    1.91
   5   9  -6   32.08    2.70
  -5   9   6   33.08    2.04
   5   9  -6   33.56    2.23
  -5   9   6   34.24    2.98
   5   9   6   31.68    2.08
   5   9   6   31.09    2.02
  -5   9  -6   32.42    2.11
   5   9   6   31.92    1.84
   6   9  -6   17.80    1.50
  -6   9   6   19.44    1.68
  -6   9   6   18.18    1.16
  -6   9   6   18.26    1.09
   6   9  -6   18.71    1.24
   6   9   6   16.48    1.51
   6   9   6   17.75    1.02
   6   9   6   18.08    1.16
  -6   9  -6   18.08    1.20
   6   9   6   17.29    1.13
   7   9  -6    7.54    0.56
  -7   9   6    8.08    0.55
  -7   9   6    8.06    0.79
   7   9   6    7.86    0.45
  -7   9  -6    7.38    0.57
   7   9   6    7.85    0.54
   7   9   6    7.48    0.53
   8   9  -6    5.52    0.43
  -8   9   6    5.79    0.61
  -8   9   6    5.36    0.43
   8   9   6    6.06    0.41
   8   9   6    6.02    0.42
   8   9   6    6.18    0.34
  -8   9  -6    5.74    0.46
  -9   9   6   18.43    1.81
   9   9  -6   18.46    1.35
  -9   9   6   19.77    1.24
   9   9   6   19.78    1.25
   9   9   6   20.92    1.22
  -9   9  -6   21.72    1.30
 -10   9   6    2.78    0.24
  10   9  -6    2.80    0.19
 -10   9   6    2.06    0.31
  10   9   6    3.20    0.21
 -10   9  -6    3.16    0.26
  10   9   6    2.89    0.21
 -11   9   6    1.91    0.17
 -11   9  -6    1.80    0.17
  11   9   6    1.74    0.14
   0  10   6    3.84    0.27
   0  10   6    3.10    0.29
   0  10   6    3.62    0.32
   0 -10   6    4.03    1.12
   0  10  -6    3.84    0.32
   1 -10   6    1.15    0.70
  -1  10   6    1.05    0.17
  -1  10   6    1.26    0.17
  -1  10   6    1.27    0.15
   1  10  -6    1.05    0.16
  -1 -10   6    0.96    0.71
   1  10   6    1.05    0.16
   1  10   6    1.00    0.16
   1  10   6    1.24    0.13
  -1  10  -6    0.94    0.16
  -2  10   6    6.69    0.48
   2  10  -6    5.75    0.57
  -2  10   6    6.93    0.43
   2  10  -6    6.53    0.47
   2 -10   6    8.07    1.42
  -2  10   6    6.32    0.47
  -2 -10   6    5.54    1.40
   2  10   6    6.08    0.40
   2  10   6    6.52    0.47
   2  10   6    6.36    0.47
  -2  10  -6    6.52    0.49
   3  10  -6    6.20    0.47
   3 -10   6    8.30    1.38
  -3  10   6    5.69    0.64
  -3  10   6    7.61    0.49
  -3  10   6    6.34    0.43
   3  10  -6    6.17    0.58
   3  10   6    6.56    0.47
   3  10   6    6.53    0.47
   3  10   6    6.52    0.39
  -3  10  -6    6.87    0.50
   4  10  -6   14.07    1.26
   4  10  -6   14.67    1.03
  -4  10   6   14.66    0.90
  -4  10   6   14.50    1.40
   4 -10   6   19.46    2.32
  -4  10   6   15.89    0.98
   4  10   6   14.66    0.85
  -4  10  -6   15.47    1.01
   4  10   6   14.76    0.98
   4  10   6   14.92    0.97
  -5  10   6    0.97    0.15
  -5  10   6    1.07    0.22
  -5  10   6    0.95    0.14
   5  10  -6    1.00    0.12
   5  10  -6    0.97    0.15
   5 -10   6    1.79    0.65
  -5  10   6    0.99    0.16
   5  10   6    1.12    0.09
  -5  10  -6    0.94    0.16
   5  10   6    0.85    0.15
   5  10   6    0.95    0.14
  -6  10   6    1.61    0.20
  -6  10   6    1.66    0.20
  -6  10   6    1.59    0.27
  -6  10   6    1.95    0.19
   6  10  -6    1.83    0.16
  -6  10  -6    1.59    0.21
   6  10   6    1.74    0.18
   6  10   6    1.80    0.12
   6  10   6    1.56    0.19
  -7  10   6    2.77    0.25
   7  10  -6    2.51    0.22
  -7  10   6    2.95    0.25
  -7  10   6    2.32    0.33
  -7  10   6    2.85    0.23
   7  10   6    2.59    0.23
   7  10   6    2.73    0.22
  -7  10  -6    2.58    0.25
   8  10  -6    3.68    0.24
  -8  10   6    3.30    0.29
   8  10  -6    3.78    0.28
  -8  10   6    2.86    0.41
   8  10   6    4.29    0.28
  -8  10  -6    3.81    0.31
   8  10   6    3.90    0.28
  -9  10   6    2.81    0.24
  -9  10   6    2.49    0.33
   9  10  -6    3.00    0.20
   9  10   6    2.82    0.22
  -9  10  -6    3.04    0.25
   9  10   6    3.13    0.22
 -10  10  -6   17.61    1.10
  10  10   6   16.38    1.08
  10  10   6   17.59    1.05
   0  11  -6   91.37    5.52
   0 -11   6   86.59   10.91
   0  11   6   88.41    5.51
   0  11   6   87.97    4.96
   0  11   6   89.11    5.35
   1 -11   6    1.82    0.87
  -1 -11  -6    2.47    0.97
  -1  11   6    1.84    0.21
   1  11  -6    1.88    0.22
  -1  11   6    1.95    0.23
  -1  11   6    2.18    0.18
   1  11   6    1.84    0.16
   1  11   6    1.95    0.20
   1  11   6    1.89    0.22
   1 -11  -6    3.18    1.09
  -1 -11   6    1.85    0.91
  -1  11  -6    1.86    0.22
   2  11  -6    4.20    0.33
  -2  11   6    3.86    0.33
  -2  11   6    3.86    0.34
  -2  11   6    4.21    0.30
   2 -11   6    4.74    1.18
   2  11   6    4.04    0.27
  -2  11  -6    3.88    0.34
   2  11   6    3.87    0.32
  -2 -11   6    3.57    1.19
   2  11   6    4.49    0.35
   2 -11  -6    8.04    1.58
   3 -11   6    6.28    1.32
  -3  11   6    5.44    0.37
  -3  11   6    5.36    0.41
  -3  11   6    5.45    0.42
  -3  11  -6    5.51    0.42
   3  11   6    5.34    0.40
   3  11   6    5.60    0.41
   3  11   6    5.11    0.33
  -4  11   6   16.40    1.03
  -4  11   6   16.27    0.95
   4  11  -6   15.74    1.09
  -4  11   6   13.48    1.47
  -4  11  -6   16.82    1.06
   4  11   6   16.33    0.90
   4  11   6   16.27    1.04
   4  11   6   16.36    1.02
   5  11  -6    3.20    0.25
  -5  11   6    3.03    0.24
  -5  11   6    3.15    0.27
  -5  11   6    2.71    0.37
   5 -11   6    4.40    0.95
   5  11   6    3.14    0.27
  -5  11  -6    3.25    0.28
   5  11   6    2.95    0.25
   6  11  -6   13.27    0.74
   6  11  -6   13.53    0.87
  -6  11   6   11.49    1.18
  -6  11   6   12.26    0.82
  -6  11   6   11.98    0.76
   6  11   6   12.77    0.81
   6  11   6   12.49    0.82
  -6  11  -6   12.37    0.85
  -7  11   6   18.26    1.92
   7  11  -6   22.50    1.43
  -7  11   6   20.46    1.31
   7  11  -6   21.89    1.20
  -7  11   6   21.63    1.23
   7  11   6   20.06    1.33
  -7  11  -6   21.16    1.36
   7  11   6   22.40    1.30
  -8  11   6    5.01    0.59
  -8  11   6    5.54    0.41
  -8  11   6    6.29    0.39
   8  11  -6    6.29    0.37
  -8  11  -6    6.88    0.44
   8  11   6    6.42    0.41
   8  11   6    5.98    0.41
  -9  11   6    1.80    0.17
   9  11   6    1.87    0.15
   9  11   6    2.02    0.15
  -9  11  -6    2.11    0.18
   0 -12   6    3.53    1.20
   0  12  -6    3.91    0.31
   0 -12  -6    3.40    1.17
   0  12   6    3.49    0.30
   0  12   6    3.54    0.25
   0  12   6    3.57    0.30
  -1  12   6    9.45    0.67
  -1  12   6   10.07    0.67
   1  12  -6   10.37    0.68
   1 -12   6    9.02    1.82
  -1 -12  -6    9.64    1.82
  -1  12   6    9.33    0.59
  -1 -12   6    7.25    1.88
   1  12   6   10.26    0.67
  -1  12  -6   10.00    0.68
   1 -12  -6   10.36    1.89
   1  12   6    9.89    0.58
   1  12   6   10.23    0.67
  -2  12   6   14.56    0.98
  -2  12   6   14.40    0.89
   2  12  -6   16.00    1.00
   2 -12   6   16.36    2.44
  -2  12   6   14.88    0.99
   2  12   6   14.98    0.98
  -2  12  -6   15.12    1.00
   2 -12  -6   19.31    2.58
   2  12   6   14.93    0.99
   2  12   6   14.72    0.86
   3 -12   6    2.95    0.98
  -3  12   6    2.50    0.24
  -3  12   6    2.87    0.24
   3  12  -6    2.84    0.24
  -3  12   6    2.80    0.21
   3  12   6    2.48    0.25
   3 -12  -6    4.59    1.10
  -3  12  -6    2.75    0.25
   3  12   6    2.46    0.23
   4  12  -6   19.01    1.10
   4 -12   6   19.73    2.71
  -4  12   6   19.13    1.10
  -4  12   6   18.41    1.19
  -4  12  -6   18.88    1.23
   4  12   6   19.22    1.21
   4  12   6   18.19    1.18
   5 -12   6    5.08    1.06
   5  12  -6    5.07    0.31
   5  12  -6    4.43    0.34
  -5  12   6    4.67    0.35
  -5  12   6    4.55    0.32
  -5  12  -6    4.63    0.36
   5  12   6    4.82    0.34
   5  12   6    4.61    0.35
   6  12  -6    0.16    0.05
   6  12  -6    0.20    0.06
  -6  12   6    0.19    0.07
  -6  12   6    0.25    0.08
  -6  12   6    0.06    0.09
   6  12   6    0.24    0.08
   6 -12  -6    0.52    0.38
  -6  12  -6    0.19    0.08
   6  12   6    0.17    0.07
  -7  12   6    3.41    0.27
   7  12  -6    3.74    0.23
   7  12   6    3.65    0.26
  -7  12  -6    3.90    0.28
  -8  12  -6    7.88    0.52
   0  13   6   10.31    0.64
   0  13   6    9.23    0.63
   0  13  -6    9.53    0.64
   0 -13  -6    6.26    1.62
   0  13   6    9.86    0.55
   0 -13   6    7.33    1.82
   1  13  -6    0.63    0.11
  -1  13   6    0.74    0.08
  -1  13   6    0.64    0.11
  -1  13   6    0.69    0.12
   1 -13   6    0.36    0.72
  -1 -13   6    0.50    0.83
   1 -13  -6    0.47    0.61
  -1  13  -6    0.69    0.11
   1  13   6    0.62    0.11
   1  13   6    0.64    0.12
  -2  13   6    5.07    0.31
  -2  13   6    4.58    0.35
   2  13  -6    5.06    0.35
   2  13  -6    5.08    0.32
   2 -13   6    3.92    1.17
  -2  13   6    4.53    0.35
   2  13   6    5.00    0.36
   2 -13  -6    4.18    1.13
   2  13   6    4.72    0.35
  -2  13  -6    4.75    0.36
  -3  13   6    6.73    0.49
   3  13  -6    7.22    0.45
  -3  13   6    7.14    0.49
  -3  13   6    7.22    0.44
   3 -13   6    7.96    1.45
   3 -13  -6    7.63    1.35
  -3  13  -6    8.00    0.51
   3  13   6    6.98    0.49
   3  13   6    7.19    0.49
   4 -13   6    2.78    0.85
  -4  13   6    3.11    0.22
   4  13  -6    3.26    0.22
  -4  13   6    2.82    0.25
   4  13   6    3.48    0.25
  -4  13  -6    3.48    0.26
   4  13   6    3.11    0.25
   4 -13  -6    3.78    0.84
   5  13  -6    2.00    0.14
  -5  13   6    2.09    0.15
  -5  13   6    1.67    0.17
   5  13   6    2.08    0.16
  -5  13  -6    1.78    0.17
   5  13   6    2.00    0.17
  -6  13   6    1.51    0.12
  -6  13  -6    1.50    0.14
   6  13   6    1.45    0.13
   0  14   6    0.07    0.06
   0  14   6    0.07    0.05
   0  14  -6    0.08    0.05
  -1  14   6    1.57    0.14
  -1  14   6    1.57    0.15
   1  14  -6    1.74    0.14
   1  14  -6    1.67    0.15
   1  14   6    1.76    0.14
  -1  14  -6    1.90    0.15
   1  14   6    1.55    0.15
  -2  14   6    1.90    0.17
  -2  14   6    2.12    0.17
  -2  14  -6    2.43    0.18
   2  14   6    2.14    0.18
   2  14   6    2.20    0.17
  -3  14  -6    3.91    0.28
   3  14   6    3.91    0.27
   1   0   7    5.76    0.68
  -1   0   7    5.35    0.53
  -2   0   7   30.16    2.73
   2   0   7   29.59    2.72
  -3   0   7   36.51    3.35
   3   0   7   35.93    3.31
   3   0   7   37.11    3.01
   4   0   7   64.52    4.87
   4   0   7   59.28    5.38
  -4   0   7   52.97    5.42
   4   0   7   61.04    4.84
   5   0   7    3.15    0.32
  -5   0   7    2.46    0.37
   5   0   7    2.95    0.31
   5   0   7    3.24    0.34
   6   0   7    0.71    0.16
   6   0   7    1.01    0.15
   6   0   7    1.32    0.23
   6   0   7    0.88    0.16
   7   0   7   46.57    3.68
   7   0   7   43.08    3.71
   8   0   7    0.46    0.16
   8   0   7    0.57    0.14
   9   0   7    1.62    0.27
   9   0   7    1.51    0.22
  10   0   7    6.59    0.45
  10   0   7    6.90    0.44
  10   0   7    6.03    0.64
  11   0   7    0.81    0.12
 -11   0   7    0.65    0.19
  11   0   7    0.90    0.11
  12   0   7   17.91    1.09
 -12   0   7   15.69    1.14
  12   0   7   17.46    1.01
  13   0   7    0.06    0.06
  13   0   7    0.02    0.04
 -13   0   7    0.08    0.11
 -13   0  -7    0.04    0.10
 -14   0   7    4.24    0.32
  14   0   7    4.51    0.29
   0  -1  -7    5.47    0.65
   0  -1   7    4.48    0.49
   0   1   7    5.32    0.49
   0   1  -7    5.95    0.51
   1   1  -7    2.04    0.20
  -1   1   7    1.34    0.19
   1  -1   7    1.93    0.19
  -1   1   7    1.84    0.20
   1   1   7    2.01    0.18
  -2   1   7   57.79    5.34
   2  -1   7   68.43    6.93
   2  -1   7   50.14    5.34
   2   1   7   67.48    5.31
  -2  -1   7   50.65    5.34
  -3   1   7   43.82    3.67
   3  -1   7   35.00    3.28
   3  -1   7   37.21    3.30
   3  -1   7   43.13    3.65
  -3  -1   7   40.91    3.67
   4  -1   7   36.01    3.08
   4  -1   7   37.92    3.10
   4  -1   7   38.10    3.41
  -4   1   7   37.48    3.45
  -4  -1   7   37.27    3.46
   5  -1   7   26.53    2.39
   5  -1   7   27.49    2.41
   5  -1   7   24.94    2.64
   5   1   7   31.95    2.41
   5   1   7   33.54    2.38
   6  -1   7   12.79    1.79
   6  -1   7   15.47    1.32
   6  -1   7   17.12    1.90
   6  -1   7   14.40    1.45
   6  -1   7   13.63    1.33
   6   1   7   16.51    1.31
   6   1   7   17.08    1.43
   6   1   7   15.65    1.33
   7  -1   7   84.50    8.68
   7  -1   7   71.07    5.97
   7  -1   7   65.89    6.01
   7   1   7   76.04    5.95
   7   1   7   68.91    6.00
   8  -1   7   13.54    1.29
   8  -1   7   14.66    1.26
   8   1   7   14.14    1.28
   8   1   7   14.16    1.25
   8  -1  -7   16.33    1.69
   9   1  -7   33.47    2.10
   9  -1   7   35.06    2.93
   9   1   7   34.23    2.87
   9   1   7   34.95    2.92
   9  -1  -7   36.32    3.88
  10   1  -7   15.26    0.90
  10  -1   7   14.63    1.30
  10  -1   7   14.90    0.93
 -10   1   7   11.03    0.99
  10   1   7   14.03    1.24
  10   1   7   12.85    0.89
  10   1   7   15.52    0.94
  10   1   7   15.27    1.30
  10   1   7   15.91    0.86
  11  -1   7    4.40    0.31
 -11   1   7    3.86    0.41
  11   1   7    3.93    0.29
  11   1   7    4.46    0.31
  11   1   7    4.59    0.30
 -12  -1  -7    0.72    0.19
  12  -1   7    1.08    0.11
 -12   1   7    1.08    0.21
  12   1   7    1.02    0.11
 -12   1  -7    0.50    0.15
  12   1   7    1.31    0.13
 -12  -1   7    0.82    0.19
  13  -1   7    3.04    0.22
  13  -1   7    2.89    0.20
 -13   1   7    2.44    0.26
  13   1   7    2.73    0.21
 -13  -1   7    2.07    0.26
  13   1   7    2.82    0.20
 -14   1   7    2.16    0.19
  14  -1   7    2.46    0.16
 -14   1  -7    1.78    0.21
  14   1   7    2.42    0.16
  14   1   7    2.22    0.17
   0   2   7   33.05    2.79
   0  -2   7   27.83    2.83
   0   2   7   31.68    2.79
   1  -2   7   48.09    4.85
  -1   2   7   56.41    4.83
  -1   2   7   51.45    4.83
   1  -2  -7   61.93    6.27
  -1  -2   7   49.33    4.85
  -2   2   7   39.51    3.37
   2  -2   7   35.17    3.38
  -2  -2   7   36.19    3.38
   3  -2   7   42.11    5.01
  -3   2   7   49.43    3.86
   3  -2   7   36.07    3.49
   3  -2   7   35.05    3.46
   3  -2   7   46.59    3.87
  -3  -2   7   43.97    3.88
   4  -2   7   45.27    5.15
  -4   2   7   42.43    3.97
   4  -2   7   42.18    3.96
   5  -2   7    4.07    0.47
   5  -2   7    4.27    0.64
   5  -2   7    3.60    0.47
   5  -2   7    3.64    0.48
   5   2  -7    5.27    0.41
   5  -2   7    4.44    0.66
   5   2   7    4.90    0.46
   5   2   7    5.61    0.44
   5   2   7    5.58    0.45
   6  -2   7   42.46    4.49
   6  -2   7   36.42    3.09
   6  -2   7   36.05    3.13
   6  -2   7   31.38    3.42
   6  -2   7   32.75    4.18
   6   2   7   40.15    3.10
   6   2   7   41.89    3.39
   7  -2   7    0.87    0.30
   7  -2   7    1.28    0.21
   7  -2   7    0.96    0.22
   7   2   7    1.08    0.19
   7   2   7    1.22    0.18
   8  -2   7    4.20    0.51
   8   2   7    4.49    0.45
   8   2   7    4.57    0.49
   8  -2  -7    5.65    0.65
  -9   2   7    8.57    0.73
   9   2   7   10.17    0.59
   9  -2  -7   11.79    1.22
   9   2   7    9.90    0.86
   9   2   7    9.20    0.90
   9   2   7    8.93    0.62
  10  -2   7   14.42    0.91
 -10   2   7   14.15    0.99
  10   2  -7   14.53    0.87
  10   2   7   14.87    0.83
  10   2   7   14.68    0.91
  10   2   7   13.38    0.87
  10   2   7   12.77    1.20
  10   2   7   12.78    1.24
  10  -2  -7   14.38    1.67
  11  -2   7    1.90    0.16
 -11   2   7    1.60    0.26
  11   2  -7    1.86    0.15
 -11   2  -7    0.94    0.20
  11   2   7    1.92    0.16
  11  -2  -7    1.79    0.39
  11   2   7    1.97    0.16
  11   2   7    1.70    0.15
  12  -2   7    4.55    0.33
 -12   2   7    5.00    0.41
  12   2   7    4.56    0.33
  12   2   7    4.76    0.32
  12   2   7    4.80    0.32
 -13   2   7    8.22    0.57
  13  -2   7    8.48    0.53
  13   2   7    8.47    0.53
 -13   2  -7    5.98    0.58
  13   2   7    8.63    0.50
  14   2   7    6.43    0.37
 -14   2  -7    5.55    0.43
   0  -3   7   31.25    2.87
   1  -3   7   35.33    3.47
   1   3  -7   33.30    3.08
  -1   3   7   42.99    3.43
  -1   3   7   41.11    3.44
  -1  -3   7   36.44    3.47
   2  -3   7   39.79    3.97
   2   3  -7   45.15    3.52
  -2   3   7   46.28    3.94
  -2  -3   7   42.01    3.97
   3   3  -7    3.61    0.29
   3  -3   7    2.52    0.35
   3  -3   7    3.04    0.37
  -3   3   7    3.25    0.35
  -4   3   7    2.98    0.34
   4  -3   7    3.77    0.46
   4  -3   7    2.48    0.34
   4  -3   7    2.41    0.45
   4  -3   7    2.77    0.34
   5  -3   7    6.80    0.84
   5  -3   7    5.69    0.64
   5  -3   7    5.55    0.86
   5   3   7    7.22    0.59
   6  -3   7   16.94    2.22
   6  -3   7   18.90    2.37
   6  -3   7   17.30    1.62
   6  -3   7   16.22    1.79
   6   3   7   21.00    1.63
   6   3   7   23.76    1.60
   7   3   7    5.86    0.50
   7   3   7    4.79    0.53
   8   3   7    3.08    0.35
   8  -3  -7    3.84    0.52
   8   3   7    3.55    0.40
  -9   3   7    9.71    0.74
   9  -3  -7   11.77    1.28
   9   3   7    8.96    0.65
   9   3   7   10.20    0.90
   9   3   7   10.31    0.61
   9   3   7   11.14    0.96
 -10   3   7    1.98    0.28
  10   3  -7    1.98    0.17
  10  -3   7    2.00    0.18
  10   3   7    2.17    0.17
  10   3   7    1.99    0.24
  10   3   7    2.60    0.31
  10  -3  -7    1.97    0.41
  10   3   7    1.97    0.17
  10   3   7    2.25    0.18
  11  -3   7   12.08    0.78
 -11   3   7   12.64    0.84
  11   3  -7   12.18    0.75
  11   3   7   12.42    0.71
  11   3   7   12.32    0.78
  11  -3  -7   10.51    1.44
  11   3   7   11.43    0.75
  12  -3   7    9.49    0.65
 -12   3   7   10.95    0.71
  12   3   7    9.85    0.65
  12   3   7   10.11    0.63
  12   3   7   10.12    0.60
  13  -3   7    1.18    0.10
 -13  -3  -7    0.40    0.13
 -13   3   7    0.99    0.15
  13   3   7    0.96    0.10
 -13  -3   7    0.67    0.15
  13   3   7    1.12    0.10
 -13   3  -7    0.97    0.18
   0   4  -7   37.32    3.21
   0  -4   7   41.56    3.62
  -1   4   7   35.48    3.00
   1   4  -7   31.39    2.70
   1  -4   7   29.63    3.05
   1  -4  -7   35.38    3.94
  -2   4   7   40.76    3.60
   2  -4   7   36.16    3.64
   2   4  -7   41.57    3.22
  -3   4   7    3.35    0.39
   3   4  -7    3.83    0.34
   3  -4   7    2.89    0.41
   3   4   7    4.68    0.36
   4  -4   7    9.99    1.46
   4   4  -7   13.29    1.03
   4   4   7   13.28    1.06
   5   4  -7   39.41    2.81
   5  -4   7   29.60    3.86
   5   4   7   33.34    2.85
   6   4  -7   27.02    2.02
   6  -4   7   19.51    2.81
   6   4   7   23.10    2.07
   6   4   7   27.72    2.04
   7   4  -7   12.34    1.06
   7   4   7   11.98    1.08
   7   4   7   12.57    1.12
   7  -4  -7   14.02    1.49
   8   4   7   12.69    1.16
   8   4   7   12.03    1.11
   8  -4  -7   14.44    1.55
   9   4  -7   19.86    1.19
  -9   4   7   18.80    1.27
   9  -4   7   18.09    1.24
   9   4   7   19.51    1.69
   9   4   7   17.20    1.63
   9   4   7   19.55    1.20
   9   4   7   20.18    1.11
   9   4   7   19.67    1.24
   9  -4  -7   22.57    2.28
  10   4  -7    0.21    0.06
  10  -4   7    0.13    0.05
 -10  -4  -7   -0.06    0.09
 -10   4   7    0.10    0.12
  10  -4  -7   -0.01    0.17
 -10   4  -7    0.15    0.14
  10   4   7    0.16    0.05
 -10  -4   7    0.05    0.12
  10   4   7    0.19    0.06
  10   4   7    0.16    0.06
  10   4   7    0.21    0.13
  10   4   7    0.10    0.08
  11   4  -7    4.97    0.33
 -11   4   7    5.11    0.41
  11  -4   7    4.74    0.34
  11   4   7    5.16    0.31
 -11   4  -7    3.80    0.44
  11   4   7    4.69    0.33
  11   4   7    5.15    0.34
  11  -4  -7    4.10    0.68
  12  -4   7    2.98    0.22
 -12   4   7    2.89    0.28
 -12   4  -7    3.46    0.34
  12   4   7    2.98    0.21
  12   4   7    3.22    0.23
  12   4   7    2.87    0.22
 -13   4   7    1.34    0.16
 -13   4  -7    1.54    0.19
  13   4   7    1.27    0.11
  13   4   7    1.42    0.11
  13   4   7    1.23    0.10
 -13  -4   7    0.78    0.15
   0   5   7    2.00    0.20
   0  -5  -7    2.62    0.36
   0   5  -7    1.66    0.22
   1   5  -7   20.13    1.59
  -1   5   7   20.28    1.75
   1  -5  -7   18.84    2.33
  -1   5  -7   16.91    1.59
   2   5  -7    3.39    0.32
  -2   5   7    3.27    0.35
  -3   5   7    5.34    0.58
   3   5  -7    6.41    0.52
   4   5  -7   38.42    3.25
  -4  -5  -7   40.05    4.83
   4   5   7   41.43    3.26
   5  -5   7    3.17    0.59
  -5  -5  -7    3.26    0.64
   5   5  -7    4.41    0.37
   5   5   7    4.04    0.40
   5   5   7    4.51    0.38
   6   5  -7   37.07    3.06
   6   5   7   40.03    3.08
   6   5   7   35.47    3.11
   7   5  -7   14.34    1.26
   7   5   7   14.53    1.33
   7  -5  -7   16.62    1.77
   7   5   7   15.43    1.29
  -8   5   7   25.53    1.73
   8   5  -7   28.90    2.27
   8   5   7   27.70    2.35
   8  -5  -7   28.88    3.13
   8   5   7   27.70    1.56
   8   5   7   27.16    1.69
   8   5   7   27.60    2.30
  -9   5   7   28.02    1.74
   9   5  -7   28.32    1.87
   9  -5   7   25.26    1.75
   9   5   7   28.94    2.36
   9   5   7   27.79    1.69
   9   5   7   27.27    2.30
  -9   5  -7   22.21    1.80
   9   5   7   28.80    1.74
   9   5   7   28.74    1.56
   9  -5  -7   30.89    3.16
  10  -5   7   27.47    1.75
 -10   5   7   28.50    1.75
  10   5   7   27.86    1.69
  10  -5  -7   26.08    3.16
 -10   5  -7   25.20    1.82
  10   5   7   29.00    1.75
  10   5   7   29.61    1.57
  11   5  -7    2.11    0.17
  11  -5   7    2.32    0.18
 -11   5   7    2.29    0.25
  11   5   7    2.33    0.18
  11   5   7    2.18    0.17
 -11   5  -7    1.92    0.28
  11   5   7    2.18    0.18
  12   5  -7    5.45    0.35
 -12   5   7    5.57    0.41
  12   5   7    5.52    0.37
  12   5   7    5.57    0.33
  12   5   7    4.97    0.35
 -12   5  -7    5.63    0.45
 -13   5   7    0.22    0.08
  13   5   7    0.14    0.04
 -13   5  -7    0.14    0.09
  13   5   7    0.13    0.04
   0  -6  -7    0.60    0.19
   0   6   7    0.52    0.07
   0   6  -7    0.59    0.12
   1   6  -7   10.08    0.76
  -1   6   7    8.55    0.81
   1  -6  -7    7.22    1.12
  -1   6  -7    8.62    0.76
  -2   6   7   24.57    2.10
  -2   6  -7   20.85    1.89
   3   6  -7   18.82    1.61
   3   6   7   20.13    1.61
   4   6  -7   26.04    2.12
  -4  -6  -7   23.62    3.18
   4   6   7   27.09    2.12
   5   6  -7   39.10    3.19
   5   6   7   39.28    3.20
   6   6  -7    0.03    0.06
   6  -6  -7    0.08    0.14
   6   6   7    0.07    0.07
   7   6  -7    5.19    0.44
  -7   6   7    4.12    0.38
   7   6   7    4.75    0.35
   7   6   7    4.54    0.45
   7  -6  -7    5.61    0.69
   7   6   7    4.69    0.29
   7   6   7    4.31    0.49
  -8   6   7    3.41    0.38
   8   6  -7    3.29    0.26
   8   6  -7    3.27    0.32
  -8   6   7    2.84    0.29
   8   6   7    3.29    0.26
   8  -6  -7    3.34    0.53
   8   6   7    3.20    0.39
   8   6   7    3.08    0.26
   8   6   7    3.19    0.34
   8   6   7    3.26    0.21
  -8   6  -7    2.72    0.35
  -9   6   7   22.63    1.42
   9  -6   7   21.92    1.43
   9   6  -7   20.39    1.84
   9   6  -7   22.81    1.52
   9   6   7   22.81    1.26
   9  -6  -7   21.13    2.57
   9   6   7   22.58    1.38
   9   6   7   24.06    1.42
   9   6   7   21.28    1.87
  -9   6  -7   21.96    1.50
   9   6   7   24.55    1.94
  10   6  -7   13.31    0.97
 -10   6   7   14.40    0.93
  10   6   7   14.92    0.81
  10   6   7   14.40    0.88
  10   6   7   14.45    0.91
 -10   6  -7   14.67    0.99
  10  -6  -7   12.06    1.67
 -11   6   7    8.90    0.60
 -11   6  -7    8.87    0.65
  11   6   7    8.38    0.55
  11   6   7    8.53    0.57
  11   6   7    8.85    0.51
 -12   6   7    4.71    0.33
 -12   6  -7    4.71    0.35
  12   6   7    3.97    0.29
  12   6   7    3.84    0.28
 -13   6  -7    0.95    0.12
  13   6   7    0.96    0.08
   0  -7  -7   25.82    3.14
   0   7   7   24.29    2.31
   0   7  -7   26.93    2.11
  -1  -7  -7   52.19    5.56
   1   7  -7   46.89    3.76
  -1   7  -7   40.17    3.76
  -2  -7  -7    1.05    0.28
   2  -7   7    0.21    0.18
   2  -7  -7    0.24    0.17
  -2   7  -7    0.61    0.13
   3   7  -7    3.76    0.37
   4   7  -7   12.06    1.04
   4   7   7   12.36    1.04
   5   7  -7   14.44    1.31
   5  -7  -7   18.12    1.84
   5   7   7   15.11    1.32
   6   7  -7    4.75    0.44
  -6   7   7    4.68    0.38
   6   7   7    4.79    0.28
   6  -7  -7    5.14    0.68
   6   7   7    4.68    0.45
   6   7   7    4.40    0.35
  -7   7   7   31.62    2.05
  -7   7   7   37.78    3.01
   7   7  -7   33.90    2.24
   7   7  -7   33.39    2.72
   7   7   7   31.83    2.08
   7   7   7   33.13    1.86
   7  -7  -7   35.54    3.75
  -7   7  -7   31.26    2.14
   7   7   7   31.46    2.74
   7   7   7   31.88    2.02
  -8   7   7    8.76    0.64
  -8   7   7    9.65    0.92
   8   7  -7    8.77    0.80
   8   7  -7    9.76    0.66
   8   7   7    9.48    0.54
  -8   7  -7    9.79    0.70
   8  -7  -7    9.51    1.18
   8   7   7    9.56    0.63
   8   7   7    9.49    0.62
   8   7   7    8.97    0.83
  -9   7   7    9.85    1.00
   9   7  -7   10.46    0.74
  -9   7   7   10.72    0.72
   9   7   7   10.97    0.68
   9   7   7   10.92    0.61
   9   7   7   11.22    0.70
  -9   7  -7   10.38    0.76
   9  -7  -7    8.90    1.28
 -10   7   7    5.13    0.41
  10   7   7    5.24    0.38
 -10   7  -7    5.41    0.45
  10   7   7    5.93    0.33
  10   7   7    5.69    0.38
 -11   7   7    3.48    0.28
 -11   7  -7    3.24    0.30
  11   7   7    3.18    0.23
  11   7   7    3.20    0.24
 -12   7   7   12.28    0.76
  12   7   7   10.61    0.72
 -12   7  -7   12.46    0.78
  12   7   7   11.98    0.75
   0   8  -7    0.45    0.11
   1   8  -7   11.39    0.86
  -1   8  -7    8.44    0.84
   2   8  -7    4.51    0.45
   2  -8   7    6.59    1.09
   3  -8   7    4.53    0.99
   3   8  -7    3.57    0.37
  -3  -8   7    3.96    0.95
   4   8  -7   14.08    1.26
   4  -8   7   17.03    2.18
  -5   8   7   28.53    1.69
  -5   8   7   28.04    1.81
  -5   8   7   33.92    2.65
   5   8  -7   29.72    2.40
   5   8   7   29.13    1.80
   5   8   7   27.89    1.63
   5   8   7   27.37    2.41
   6   8  -7    3.26    0.26
  -6   8   7    3.92    0.41
  -6   8   7    3.56    0.29
  -6   8   7    3.29    0.29
   6   8  -7    3.25    0.33
  -6   8  -7    3.22    0.32
   6   8   7    3.22    0.21
   6   8   7    3.07    0.34
   6   8   7    3.23    0.28
   7   8  -7    9.99    0.68
  -7   8   7   10.65    0.94
   7   8  -7    9.16    0.82
  -7   8   7    9.29    0.66
   7  -8  -7    9.29    1.20
   7   8   7    8.68    0.84
   7   8   7    9.26    0.64
   7   8   7    9.69    0.55
  -7   8  -7   10.01    0.70
   7   8   7    9.49    0.63
  -8   8   7    0.16    0.10
   8   8  -7    0.14    0.06
  -8   8   7    0.29    0.14
   8  -8  -7    0.27    0.20
   8   8   7    0.18    0.08
   8   8   7    0.24    0.04
  -8   8  -7    0.23    0.12
   8   8   7    0.10    0.07
  -9   8   7    1.17    0.17
   9   8  -7    1.11    0.12
  -9   8   7    0.86    0.19
   9   8   7    0.98    0.12
  -9   8  -7    0.93    0.17
   9   8   7    1.10    0.13
 -10   8   7    0.22    0.09
 -10   8   7    0.10    0.10
  10   8   7    0.10    0.06
  10   8   7    0.10    0.05
 -10   8  -7    0.08    0.10
 -11   8   7    0.39    0.10
  11   8   7    0.58    0.08
 -11   8  -7    0.59    0.11
  11   8   7    0.58    0.08
   0   9   7    1.69    0.20
   0   9  -7    1.25    0.19
   0  -9   7    2.29    0.80
   1   9  -7   31.67    2.85
  -1  -9   7   39.20    4.61
   1   9   7   35.69    2.14
  -2   9   7   11.04    0.65
   2  -9   7   13.06    1.84
  -2   9   7   11.32    0.73
   2   9  -7    9.59    0.92
  -2  -9   7    9.89    1.78
   2   9   7   11.07    0.63
   2   9   7   10.30    0.71
   3   9  -7   11.07    0.96
  -3   9   7   11.17    0.68
  -3   9   7   11.10    0.70
   3  -9   7   14.55    1.88
  -3   9   7   11.02    0.75
   3   9   7   10.69    0.74
  -3  -9   7   10.83    1.86
   3   9   7   10.74    0.64
  -4   9   7   20.00    1.25
   4   9  -7   20.75    1.45
  -4   9   7   22.68    1.95
  -4   9   7   21.39    1.35
   4   9  -7   21.06    1.77
   4  -9   7   26.95    3.00
  -4   9  -7   20.95    1.39
   4   9   7   21.00    1.33
   4   9   7   20.08    1.36
   4   9   7   20.63    1.20
  -5   9   7   28.92    1.86
  -5   9   7   29.44    1.74
   5   9  -7   30.36    2.03
   5   9  -7   30.69    2.46
  -5   9   7   32.80    2.72
   5   9   7   28.41    1.89
   5   9   7   29.53    1.67
   5   9   7   29.69    1.85
  -5   9  -7   29.17    1.92
  -6   9   7   23.24    1.52
   6   9  -7   23.97    2.01
  -6   9   7   24.72    2.23
   6   9  -7   24.88    1.66
  -6   9   7   23.85    1.43
   6   9   7   24.32    1.36
  -6   9  -7   24.91    1.59
   6   9   7   24.80    1.51
   6   9   7   24.10    1.55
   7   9  -7   11.04    0.77
  -7   9   7   11.01    1.06
  -7   9   7   11.73    0.70
  -7   9   7    9.85    0.73
   7   9   7   10.80    0.71
  -7   9  -7   11.11    0.77
   7   9   7   10.88    0.72
  -8   9   7    0.78    0.19
  -8   9   7    1.19    0.16
   8   9  -7    1.20    0.12
  -8   9  -7    1.37    0.18
   8   9   7    1.23    0.14
   8   9   7    1.15    0.14
  -9   9   7   21.95    2.24
  -9   9   7   25.94    1.54
   9   9  -7   24.17    1.68
  -9   9  -7   26.84    1.60
   9   9   7   26.30    1.51
   9   9   7   23.83    1.55
 -10   9   7   10.29    0.68
 -10   9  -7   11.28    0.72
  10   9   7   10.10    0.66
  10   9   7   10.50    0.68
 -11   9  -7    0.84    0.11
  11   9   7    0.63    0.07
   0  10   7    7.58    0.48
   0  10   7    7.27    0.54
   0 -10   7    9.86    1.66
   0  10   7    7.13    0.55
   0  10  -7    8.20    0.56
  -1  10   7   18.46    1.04
   1 -10   7   20.92    2.73
  -1  10   7   17.64    1.14
  -1  10   7   16.67    1.15
   1  10  -7   19.91    1.17
   1  10  -7   15.02    1.47
   1  10   7   17.64    1.13
   1  10   7   17.34    1.15
   1  10   7   17.01    1.02
  -1 -10   7   18.41    2.73
  -1  10  -7   18.61    1.17
   2 -10   7   20.47    2.52
  -2  10   7   16.50    1.04
  -2  10   7   16.70    0.94
   2  10  -7   14.05    1.09
   2  10  -7   14.65    1.33
  -2  10  -7   16.51    1.06
  -2 -10   7   14.85    2.46
   2  10   7   15.75    0.91
   2  10   7   16.34    1.03
   2  10   7   15.89    1.04
   3  10  -7    2.18    0.25
   3  10  -7    2.12    0.19
  -3  10   7    2.45    0.20
  -3  10   7    2.09    0.29
   3 -10   7    2.79    0.87
  -3  10   7    2.38    0.24
   3  10   7    2.40    0.16
  -3 -10   7    2.06    0.90
   3  10   7    2.28    0.23
  -3  10  -7    2.25    0.24
   3  10   7    2.50    0.22
  -4  10   7    0.30    0.11
  -4  10   7    0.25    0.13
   4  10  -7    0.23    0.06
   4 -10   7    0.02    0.46
  -4  10   7    0.13    0.08
   4  10  -7    0.10    0.07
   4  10   7    0.38    0.11
   4  10   7    0.26    0.05
  -4  10  -7    0.17    0.10
   4  10   7    0.28    0.09
  -5  10   7   30.04    1.77
  -5  10   7   29.60    2.77
   5  10  -7   31.79    2.07
  -5  10   7   29.67    1.89
  -5  10   7   29.60    1.76
   5 -10   7   36.19    4.02
   5  10   7   29.94    1.93
   5  10   7   30.30    1.88
  -5  10  -7   30.16    1.96
   6  10  -7   15.77    1.04
  -6  10   7   14.81    0.90
  -6  10   7   15.18    0.92
  -6  10   7   13.44    0.96
  -6  10   7   14.93    1.41
   6  10   7   15.09    0.96
   6  10   7   15.04    0.97
  -6  10  -7   15.31    1.01
  -7  10   7    5.61    0.37
   7  10  -7    5.52    0.40
  -7  10   7    5.83    0.39
  -7  10   7    4.75    0.56
  -7  10   7    4.85    0.39
  -7  10  -7    5.53    0.42
   7  10   7    5.08    0.38
   7  10   7    6.07    0.39
  -8  10   7    0.31    0.09
  -8  10   7    0.14    0.09
   8  10  -7    0.23    0.06
  -8  10   7    0.15    0.08
  -8  10   7    0.12    0.11
   8  10   7    0.12    0.06
  -8  10  -7    0.15    0.09
   8  10   7    0.12    0.07
  -9  10   7    9.53    0.65
  -9  10   7    8.53    0.94
   9  10   7   10.25    0.63
   9  10   7   10.59    0.65
  -9  10  -7   11.26    0.69
  10  10   7    0.13    0.04
 -10  10  -7    0.17    0.07
   0  11   7    0.98    0.15
   0  11  -7    1.05    0.16
   0  11   7    0.99    0.12
   0 -11   7    0.82    0.77
   0  11   7    1.18    0.17
   0 -11  -7    1.97    0.89
  -1  11   7    4.99    0.40
  -1  11   7    5.01    0.35
  -1  11   7    5.50    0.41
   1  11  -7    5.66    0.41
  -1 -11  -7    7.70    1.61
   1 -11   7    5.31    1.34
  -1  11  -7    5.27    0.41
   1  11   7    5.26    0.33
   1  11   7    5.05    0.39
  -1 -11   7    4.03    1.33
   1  11   7    5.17    0.40
  -2  11   7    2.06    0.23
  -2  11   7    2.40    0.19
   2  11   7    1.78    0.20
  -2  11  -7    2.08    0.23
  -2 -11   7    1.96    0.96
   2  11   7    2.19    0.22
   2  11   7    2.07    0.15
  -3  11   7   12.76    0.86
   3 -11   7   15.00    2.16
  -3  11   7   13.16    0.79
   3  11  -7   12.51    0.90
   3  11   7   13.71    0.87
  -3  11  -7   13.65    0.89
   3  11   7   12.77    0.74
   3  11   7   12.74    0.86
  -4  11   7    4.31    0.52
  -4  11   7    4.77    0.34
  -4  11   7    5.12    0.39
   4 -11   7    6.59    1.27
   4  11  -7    5.11    0.37
   4  11   7    5.03    0.37
   4  11   7    5.14    0.38
  -4  11  -7    5.40    0.40
  -5  11   7    1.97    0.29
   5 -11   7    2.05    0.74
   5  11  -7    2.26    0.19
  -5  11   7    1.97    0.21
  -5  11   7    2.45    0.20
   5  11   7    2.16    0.22
   5  11   7    2.52    0.21
  -5  11  -7    2.25    0.23
  -6  11   7    7.48    0.85
  -6  11   7    8.61    0.55
   6  11  -7    9.27    0.63
  -6  11   7    8.50    0.60
  -6  11  -7    9.48    0.62
   6  11   7    9.18    0.60
   6  11   7    9.62    0.60
  -7  11   7    3.07    0.26
  -7  11   7    2.86    0.37
   7  11  -7    3.29    0.22
  -7  11   7    3.28    0.24
   7  11  -7    3.45    0.25
  -7  11  -7    3.07    0.27
   7  11   7    3.44    0.25
   7  11   7    3.15    0.25
   8  11  -7    0.51    0.07
  -8  11   7    0.56    0.10
  -8  11   7    0.46    0.09
   8  11  -7    0.51    0.07
  -8  11   7    0.44    0.13
   8  11   7    0.47    0.07
  -8  11  -7    0.41    0.10
   8  11   7    0.49    0.08
  -9  11  -7    0.88    0.11
   9  11   7    0.73    0.08
   0  12   7   20.14    1.31
   0  12  -7   21.16    1.32
   0  12   7   19.34    1.28
   0  12   7   21.24    1.16
   0 -12   7   16.74    3.02
   0 -12  -7   22.02    3.12
  -1  12   7    1.18    0.13
   1 -12   7    1.25    0.85
   1  12  -7    1.42    0.17
  -1  12   7    1.27    0.16
  -1  12   7    1.16    0.17
   1  12   7    1.32    0.16
   1 -12  -7    1.78    0.86
  -1  12  -7    1.35    0.17
   1  12   7    1.20    0.17
   1  12   7    1.40    0.11
  -1 -12   7    0.92    0.88
  -2  12   7    5.11    0.39
  -2  12   7    5.27    0.34
   2 -12   7    5.74    1.38
  -2  12   7    5.17    0.40
   2  12   7    5.02    0.40
   2  12   7    5.43    0.39
  -2  12  -7    5.73    0.41
   2 -12  -7    7.37    1.50
  -2 -12   7    3.81    1.36
  -3  12   7   10.56    0.66
  -3  12   7   10.22    0.72
   3 -12   7   12.37    1.94
  -3  12  -7   11.20    0.75
   3  12   7   11.18    0.73
   3  12   7   11.32    0.73
  -4  12   7    3.48    0.24
   4  12  -7    3.14    0.25
   4 -12   7    3.85    0.99
  -4  12   7    2.98    0.27
  -4  12   7    2.41    0.35
   4  12   7    3.25    0.27
   4 -12  -7    5.86    1.04
  -4  12  -7    3.38    0.27
   4  12   7    3.67    0.26
   5  12  -7    5.39    0.39
   5 -12   7    5.79    1.14
  -5  12   7    4.21    0.53
  -5  12   7    5.59    0.39
  -5  12   7    5.49    0.35
   5  12   7    5.97    0.39
   5  12   7    5.86    0.38
  -5  12  -7    5.47    0.40
   6  12  -7    4.28    0.27
  -6  12   7    3.09    0.42
  -6  12   7    3.78    0.30
   6  12  -7    4.09    0.30
  -6  12  -7    4.63    0.32
   6  12   7    4.55    0.30
   6  12   7    4.31    0.30
  -7  12   7   11.57    0.75
   7  12  -7   12.18    0.69
  -7  12  -7   11.94    0.78
  -8  12  -7    4.58    0.31
   8  12   7    4.30    0.30
   0 -13   7    0.07    0.70
   0  13  -7    0.11    0.07
   0  13   7    0.11    0.07
   0  13   7    0.13    0.08
   0 -13  -7    0.06    0.47
   1 -13   7    2.57    1.02
  -1  13   7    3.14    0.25
  -1  13   7    3.39    0.20
   1  13  -7    3.49    0.26
  -1  13   7    3.16    0.26
  -1 -13   7    1.72    1.03
   1  13   7    3.00    0.26
   1 -13  -7    2.34    0.88
  -1  13  -7    3.16    0.26
   1  13   7    3.18    0.25
   2 -13   7    8.08    1.69
  -2  13   7    9.51    0.62
  -2  13   7    9.68    0.55
  -2  13  -7    9.79    0.64
   2 -13  -7    7.72    1.56
   2  13   7    9.72    0.63
   2  13   7    9.53    0.62
  -3  13   7    1.26    0.11
   3 -13   7    1.28    0.71
  -3  13   7    1.03    0.14
   3  13   7    1.21    0.15
   3 -13  -7    1.67    0.64
   3  13   7    1.35    0.13
  -3  13  -7    1.27    0.15
  -4  13   7    1.27    0.15
   4  13  -7    1.57    0.13
   4 -13   7    1.41    0.65
  -4  13   7    1.48    0.12
   4  13   7    1.56    0.15
   4  13   7    1.46    0.14
  -4  13  -7    1.82    0.16
   4 -13  -7    1.69    0.58
   5  13  -7    0.13    0.05
  -5  13   7    0.12    0.06
  -5  13   7    0.14    0.05
   5  13   7    0.18    0.05
  -5  13  -7    0.12    0.06
   5  13   7    0.15    0.06
   6  13   7    0.96    0.09
  -6  13  -7    0.96    0.11
   0  14  -7    5.24    0.35
   0  14   7    4.91    0.35
  -1  14   7    2.40    0.19
  -1  14   7    2.29    0.20
   1  14   7    2.67    0.19
  -1  14  -7    2.57    0.19
   1  14   7    2.72    0.20
   2  14   7    6.33    0.43
  -2  14  -7    6.65    0.43
   3  14   7    1.33    0.12
  -3  14  -7    1.46    0.13
   0   0   8  716.45   64.46
   1   0   8   10.23    0.95
  -1   0   8   10.19    0.96
  -2   0   8    1.86    0.20
  -2   0   8    1.37    0.19
   2   0   8    1.38    0.18
  -3   0   8   28.94    2.65
   3   0   8   30.40    2.40
   3   0   8   28.29    2.61
   3   0   8   27.16    2.37
  -4   0   8   22.43    2.38
   4   0   8   28.77    2.16
   4   0   8   25.10    2.33
   4   0   8   26.17    2.12
   5   0   8    3.46    0.35
  -5   0   8    2.56    0.40
   5   0   8    3.63    0.35
   5   0   8    3.36    0.37
   6   0   8    2.11    0.29
   6   0   8    2.29    0.28
   6   0   8    2.32    0.28
   6   0   8    3.07    0.41
   7   0   8    0.58    0.17
   7   0   8    0.57    0.14
   8   0   8    1.54    0.27
   8   0   8    1.68    0.23
   9   0   8    6.26    0.63
   9   0   8    5.97    0.58
  10   0   8    1.60    0.15
  10   0   8    1.40    0.26
  10   0   8    1.73    0.17
 -10   0   8    1.06    0.23
  10   0   8    1.75    0.22
  11   0   8    8.04    0.52
  11   0   8    8.49    0.51
 -11   0   8    6.27    0.60
  12   0   8   24.38    1.41
  12   0   8   25.15    1.53
 -12   0   8   23.31    1.56
 -13   0   8    0.03    0.09
  13   0   8    0.06    0.04
 -13   0  -8   -0.02    0.10
  13   0   8    0.13    0.07
  14   0   8    4.85    0.32
  14   0   8    5.13    0.32
   0   1   8   11.19    0.99
   0  -1   8   10.35    1.01
   1  -1   8   68.16    6.62
  -1   1   8   71.62    6.60
   1   1   8   80.83    6.59
  -1  -1   8   71.95    6.62
   2  -1   8   10.06    1.05
  -2   1   8   11.20    1.04
  -2  -1   8   10.13    1.05
  -2  -1   8   11.21    1.09
   2   1   8   12.07    1.01
   2   1   8   11.25    0.96
   3  -1   8   68.56    6.07
   3  -1   8   57.65    5.44
   3  -1   8   61.39    5.48
  -3   1   8   70.71    6.08
   3   1   8   77.39    5.43
  -3  -1   8   65.62    6.09
   4  -1   8   11.53    1.07
   4  -1   8   11.52    1.16
   4  -1   8   12.93    1.10
  -4   1   8   11.60    1.19
   4   1   8   14.86    1.06
  -4  -1   8   11.47    1.20
   5  -1   8  101.91    9.27
   5  -1   8  104.81    9.22
   5   1   8  123.81    9.27
   5   1   8  124.67    9.20
   6  -1   8   12.48    1.35
   6  -1   8   12.03    1.25
   6  -1   8   13.47    1.24
   6  -1   8   16.86    1.79
   6   1   8   15.86    1.23
   6   1   8   14.21    1.25
   6   1   8   15.29    1.33
   7  -1   8    3.28    0.35
   7  -1   8    2.64    0.36
   7   1   8    2.99    0.35
   7   1   8    2.94    0.32
   8  -1   8   14.44    1.43
   8  -1   8   16.27    1.40
   8  -1  -8   19.36    1.89
   8   1   8   16.04    1.39
   8   1   8   15.03    1.42
   9  -1   8   30.42    2.52
   9  -1   8   29.58    2.57
   9   1  -8   29.33    1.83
   9   1   8   30.14    2.57
   9   1   8   29.68    2.51
   9   1   8   29.90    1.73
   9  -1  -8   33.02    3.40
  10  -1   8   22.83    1.99
  10  -1   8   23.77    1.46
  10  -1   8   24.63    1.36
 -10   1   8   20.03    1.50
  10   1   8   22.42    1.98
  10   1   8   24.42    1.34
  10   1   8   21.63    1.93
  10   1   8   23.74    1.46
 -11   1   8    2.50    0.32
  11  -1   8    2.69    0.22
  11  -1   8    2.61    0.20
 -11  -1   8    1.62    0.27
  11   1   8    2.63    0.21
  11   1   8    2.56    0.21
 -12   1   8    4.03    0.36
  12  -1   8    3.64    0.28
  12  -1   8    3.78    0.27
  12   1   8    3.56    0.26
  12   1   8    3.78    0.27
 -13  -1  -8    0.25    0.11
 -13   1   8    0.42    0.12
  13  -1   8    0.54    0.10
  13  -1   8    0.40    0.06
  13   1   8    0.55    0.09
  13   1   8    0.48    0.07
 -13   1  -8    0.31    0.13
 -13  -1   8    0.55    0.13
  14   1   8    3.36    0.21
 -14   1  -8    2.42    0.25
  14   1   8    2.94    0.20
   0   2   8    1.41    0.15
   0   2   8    1.53    0.15
   0  -2   8    1.34    0.19
   1  -2   8    9.37    0.98
  -1   2   8   10.85    0.95
  -1   2   8   10.17    0.95
   1  -2  -8   10.86    1.24
  -1  -2   8    9.63    0.98
   2  -2   8   72.17    6.43
   2  -2   8   64.04    8.32
  -2  -2   8   74.36    6.70
  -2  -2   8   72.74    6.43
   3  -2   8   76.35    8.42
  -3   2   8   78.58    6.49
   3  -2   8   59.13    5.85
   3   2  -8   72.35    5.77
   3  -2   8   70.47    6.49
  -3  -2   8   71.50    6.51
  -4   2   8  184.35   18.49
   4  -2   8  230.09   23.99
   4   2  -8  233.11   16.48
   4  -2   8  172.22   18.47
   5  -2   8   23.13    2.29
   5  -2   8   30.87    3.27
   5  -2   8   22.67    2.26
   5   2   8   31.40    2.28
   6  -2   8    8.39    0.84
   6  -2   8    7.99    0.86
   6  -2   8   10.54    1.21
   6   2   8    8.82    0.83
   6   2   8    9.77    0.81
   6   2   8    9.35    0.85
   7  -2   8    9.79    0.95
   7  -2   8    9.99    0.91
   7   2   8   10.39    0.88
   7   2   8    9.90    0.91
   8  -2   8    0.46    0.14
   8  -2   8    0.57    0.18
   8   2   8    0.49    0.12
   8   2   8    0.49    0.16
   8  -2  -8    0.47    0.19
   9   2  -8   13.33    0.86
  -9   2   8   11.69    0.95
   9   2   8   13.73    1.25
   9  -2  -8   16.36    1.66
   9   2   8   14.57    0.82
   9   2   8   13.32    1.19
 -10   2   8   20.71    1.44
  10   2  -8   23.64    1.35
  10  -2   8   22.86    1.40
  10  -2  -8   21.64    2.54
  10   2   8   22.32    1.40
  10   2   8   20.30    1.85
  10   2   8   23.46    1.28
  10   2   8   21.19    1.91
 -11   2   8   32.06    1.99
  11  -2   8   31.07    1.97
  11   2   8   31.52    1.79
  11   2   8   31.24    1.97
 -12   2   8    3.24    0.29
  12  -2   8    2.69    0.20
 -12  -2   8    1.59    0.26
  12   2   8    2.80    0.20
  12   2   8    2.72    0.21
  13  -2   8   12.62    0.75
 -13   2   8   11.85    0.80
  13  -2   8   12.89    0.78
  13   2   8   12.71    0.72
  13   2   8   12.85    0.78
 -13   2  -8   10.19    0.84
  14  -2   8    2.08    0.15
 -14   2  -8    1.84    0.20
  14   2   8    2.01    0.14
   0  -3   8   23.22    2.16
   1  -3   8   55.86    5.12
   1   3  -8   54.42    4.55
  -1  -3   8   58.20    5.12
  -2   3   8   75.88    6.10
   2  -3   8   57.80    6.41
   2   3  -8   68.95    5.45
   2  -3   8   63.48    6.13
  -2  -3   8   70.31    6.14
   3  -3   8   27.13    2.50
  -3   3   8   30.34    2.48
   3  -3   8   22.61    2.26
   4  -3   8   28.95    2.75
  -4   3   8   37.76    3.06
   4  -3   8   32.50    3.06
   4  -3   8   32.71    2.80
   4  -3   8   33.33    3.98
   5  -3   8    4.52    0.62
   5  -3   8    4.02    0.45
   5  -3   8    3.84    0.46
  -5   3   8    3.69    0.46
   5  -3   8    4.04    0.44
   6  -3   8   19.26    1.97
   6  -3   8   22.28    2.80
   6  -3   8   19.66    1.93
   6   3   8   25.82    1.90
   6   3   8   22.26    1.93
   6   3   8   25.65    2.06
   7  -3   8   11.48    1.12
   7   3   8   12.38    1.09
   7   3   8   14.43    1.15
   8   3   8   65.20    5.96
   8   3   8   71.38    6.03
   8  -3  -8   84.13    8.07
  -9   3   8    0.82    0.20
   9  -3   8    0.89    0.12
   9   3   8    1.14    0.18
  -9   3  -8    0.48    0.16
   9   3   8    1.20    0.13
   9   3   8    1.28    0.24
   9   3   8    1.14    0.12
   9   3   8    1.42    0.12
   9  -3  -8    1.19    0.31
  10  -3   8   44.17    2.71
  10   3  -8   45.11    2.62
 -10   3   8   44.73    2.70
  10   3   8   37.40    3.56
  10   3   8   46.73    2.45
  10  -3  -8   44.22    4.85
  10   3   8   43.09    3.63
  10   3   8   45.33    2.71
  10   3   8   40.84    2.61
 -11   3   8    5.16    0.42
  11  -3   8    4.99    0.35
  11   3  -8    5.18    0.33
  11   3   8    4.51    0.33
  11  -3  -8    4.22    0.70
  11   3   8    5.04    0.32
  11   3   8    5.24    0.35
 -12   3   8   10.07    0.64
  12  -3   8    9.08    0.58
 -12   3  -8    6.74    0.65
  12   3   8    9.40    0.59
  12   3   8    8.75    0.56
  12   3   8    8.97    0.54
 -13   3   8    2.21    0.21
  13  -3   8    2.44    0.18
  13   3   8    2.60    0.18
 -13  -3   8    1.63    0.22
  13   3   8    2.50    0.17
 -13   3  -8    2.16    0.26
   0  -4   8   18.14    1.61
   0   4  -8   15.93    1.42
   1  -4   8    9.62    1.06
   1   4  -8   10.62    0.92
  -1   4   8   11.71    1.00
   1  -4  -8   11.10    1.35
   2   4  -8  178.37   13.33
   2  -4   8  147.76   14.96
  -2   4   8  170.18   14.91
   3  -4   8   31.18    3.28
  -3   4   8   35.78    3.25
   3   4  -8   39.20    2.89
   4  -4   8    6.54    0.70
   4  -4   8    6.93    1.02
   4  -4   8    9.18    0.80
   5   4  -8   16.04    1.26
   5   4   8   14.17    1.30
   6   4  -8   43.96    3.55
   6   4   8   47.74    3.58
   6   4   8   39.37    3.61
   7   4  -8    1.49    0.17
   7   4   8    1.43    0.20
   7   4   8    1.52    0.25
  -8   4   8   29.72    1.92
   8   4   8   29.01    1.86
   8   4   8   33.77    2.61
   8   4   8   30.70    2.54
   9  -4   8   21.39    1.43
  -9   4   8   22.18    1.44
   9   4   8   22.18    1.43
   9   4   8   23.47    1.95
   9   4   8   19.86    1.88
   9  -4  -8   26.43    2.61
   9   4   8   23.77    1.29
   9   4   8   21.92    1.38
 -10   4   8   24.77    1.49
  10  -4   8   23.22    1.47
  10  -4  -8   22.85    2.66
  10   4   8   22.83    1.41
  10   4   8   25.35    1.32
  10   4   8   23.94    1.47
  10   4   8   19.41    1.92
  11  -4   8   11.24    0.71
 -11   4   8   11.84    0.76
  11   4   8   11.66    0.71
  11   4   8   10.57    0.68
 -11   4  -8    9.14    0.79
  11   4   8   10.45    0.64
  12  -4   8    2.69    0.20
 -12   4   8    2.44    0.25
  12   4   8    2.82    0.19
  12   4   8    2.58    0.19
  12   4   8    2.71    0.21
 -12   4  -8    2.92    0.32
 -13   4   8    6.76    0.47
 -13   4  -8    7.25    0.51
  13   4   8    6.97    0.45
   0   5  -8    1.86    0.22
   1   5  -8   76.86    5.84
  -1   5   8   80.21    6.49
   1  -5  -8   68.10    8.49
  -1   5  -8   62.34    5.84
  -2   5   8   18.25    1.81
   2   5  -8   21.30    1.64
   3   5  -8    4.65    0.38
  -3   5   8    3.48    0.42
   4   5  -8   15.46    1.36
  -4  -5  -8   17.22    2.09
   4   5   8   16.64    1.37
   5   5  -8    0.31    0.08
   5   5   8    0.47    0.13
   5   5   8    0.38    0.10
   6   5  -8   17.93    1.54
   6   5   8   19.62    1.56
   6   5   8   18.25    1.60
   7   5  -8   10.53    0.93
   7   5   8   10.28    1.00
   7  -5  -8   11.90    1.32
   7   5   8   11.44    0.96
   8   5  -8   32.87    2.70
  -8   5   8   32.42    2.05
   8   5   8   33.49    1.85
   8  -5  -8   35.99    3.72
   8   5   8   31.91    2.78
   8   5   8   32.43    2.73
   8   5   8   32.08    2.00
   9  -5   8    1.53    0.16
  -9   5   8    1.58    0.22
   9   5   8    1.72    0.16
   9   5   8    1.82    0.16
   9  -5  -8    2.02    0.39
   9   5   8    1.55    0.28
   9   5   8    1.51    0.21
  -9   5  -8    1.34    0.24
   9   5   8    1.85    0.14
 -10   5   8    6.94    0.49
  10  -5   8    6.33    0.44
  10  -5  -8    5.76    0.84
  10   5   8    6.42    0.43
 -10   5  -8    5.52    0.53
  10   5   8    6.17    0.42
  10   5   8    6.23    0.38
  11  -5   8    0.27    0.06
 -11   5   8    0.25    0.12
 -11  -5  -8    0.00    0.10
  11   5   8    0.32    0.06
  11   5   8    0.29    0.06
 -11   5  -8    0.14    0.15
  11   5   8    0.28    0.07
 -12   5   8    1.58    0.18
  12   5   8    1.34    0.12
 -12   5  -8    1.69    0.22
  12   5   8    1.46    0.11
  12   5   8    1.37    0.13
 -13   5   8    1.57    0.15
  13   5   8    1.39    0.12
 -13   5  -8    1.84    0.18
   0   6  -8    1.36    0.19
   0  -6  -8    1.59    0.30
   1   6  -8    8.91    0.71
  -1   6   8    8.11    0.74
   1  -6  -8    6.77    1.05
  -1   6  -8    7.88    0.72
  -2   6   8    5.05    0.51
   2   6  -8    5.92    0.48
  -2   6  -8    4.61    0.49
  -3   6  -8   10.73    0.94
   4   6  -8   42.10    3.40
   4   6   8   41.37    3.41
   5   6  -8   19.46    1.61
   5   6   8   19.24    1.62
   6   6  -8    2.21    0.24
   6  -6  -8    2.58    0.40
   6   6   8    2.18    0.26
   7   6  -8    6.28    0.52
  -7   6   8    5.17    0.43
   7   6   8    5.87    0.54
   7   6   8    5.28    0.40
   7  -6  -8    6.35    0.78
   7   6   8    5.41    0.34
   8  -6   8    1.00    0.15
   8   6  -8    1.51    0.18
   8   6  -8    1.44    0.14
  -8   6   8    1.49    0.23
  -8   6   8    1.59    0.20
  -8   6  -8    1.43    0.25
   8   6   8    1.36    0.15
   8   6   8    1.53    0.26
   8   6   8    1.33    0.16
   8  -6  -8    1.58    0.35
   8   6   8    1.44    0.21
   8   6   8    1.39    0.11
   9  -6   8    4.09    0.35
  -9   6   8    4.55    0.49
  -9   6   8    4.88    0.38
   9   6  -8    4.82    0.35
   9   6   8    4.67    0.33
  -9   6  -8    4.70    0.44
   9   6   8    5.01    0.34
   9   6   8    4.48    0.46
   9   6   8    5.13    0.29
   9  -6  -8    4.54    0.67
  10   6  -8    0.20    0.06
 -10   6   8    0.19    0.11
  10   6   8    0.25    0.07
  10   6   8    0.24    0.07
 -10   6  -8    0.24    0.14
  10   6   8    0.37    0.06
 -11   6   8   11.02    0.68
  11   6   8    9.68    0.63
 -11   6  -8   10.47    0.73
  11   6   8    9.43    0.65
 -12   6   8   24.14    1.51
 -12   6  -8   26.79    1.58
  12   6   8   22.38    1.47
  12   6   8   25.04    1.53
   0  -7  -8    0.34    0.18
   0   7  -8    0.28    0.10
   1   7  -8    2.00    0.23
  -1  -7  -8    2.34    0.41
  -1   7  -8    1.97    0.25
  -2   7  -8    5.26    0.51
  -3   7  -8    6.71    0.62
   4   7  -8    1.49    0.19
   5   7  -8   11.07    1.00
   5  -7  -8   13.62    1.42
   5   7   8   11.05    1.01
   6   7  -8    6.02    0.52
  -6   7   8    5.48    0.40
  -6   7   8    5.18    0.43
   6   7   8    5.68    0.33
   6   7   8    5.32    0.53
   6   7   8    5.38    0.40
   6  -7  -8    6.73    0.78
  -7   7   8   13.97    0.97
  -7   7   8   16.72    1.41
   7   7  -8   15.07    1.03
   7   7  -8   14.53    1.26
  -7   7  -8   15.22    1.04
   7   7   8   14.07    1.28
   7  -7  -8   16.64    1.79
   7   7   8   15.03    0.95
   7   7   8   15.27    0.85
   7   7   8   13.75    0.97
  -8   7   8    4.53    0.36
   8   7  -8    4.11    0.41
   8   7  -8    4.32    0.34
  -8   7   8    4.61    0.49
   8   7   8    4.57    0.33
  -8   7  -8    4.78    0.41
   8   7   8    4.12    0.44
   8   7   8    4.82    0.27
   8   7   8    4.75    0.33
   8  -7  -8    4.58    0.66
   9   7  -8    3.97    0.31
  -9   7   8    4.04    0.34
  -9   7   8    3.94    0.44
   9   7   8    3.78    0.29
   9   7   8    3.89    0.30
   9  -7  -8    3.24    0.58
  -9   7  -8    4.39    0.38
   9   7   8    4.60    0.25
 -10   7   8    5.59    0.40
  10   7  -8    4.59    0.37
  10   7   8    4.85    0.35
  10   7   8    5.23    0.35
 -10   7  -8    5.51    0.43
 -11   7   8    1.11    0.16
 -11   7  -8    1.56    0.20
  11   7   8    1.33    0.12
  11   7   8    1.38    0.13
 -12   7   8    4.26    0.29
 -12   7  -8    3.96    0.30
  12   7   8    3.67    0.26
   0   8  -8    0.93    0.16
   0  -8   8    1.99    0.70
   1   8  -8   12.41    0.96
  -1   8  -8    9.84    0.95
   2  -8   8    1.24    0.57
   2   8  -8    0.37    0.11
  -2   8  -8    0.22    0.11
  -2  -8   8    0.23    0.45
   3  -8   8   85.58    9.19
   3   8  -8   73.40    6.13
  -3  -8   8   69.04    9.13
  -4   8   8   33.19    2.16
   4   8  -8   36.30    2.88
   4  -8   8   37.77    4.48
   4   8   8   33.84    2.14
  -5   8   8   33.57    2.01
   5   8  -8   35.77    2.88
  -5   8   8   40.65    3.16
  -5   8   8   33.66    2.16
   5   8   8   32.91    1.95
   5   8   8   33.96    2.14
  -6   8   8    1.09    0.18
  -6   8   8    1.72    0.25
   6   8  -8    1.28    0.17
  -6   8   8    1.29    0.17
   6   8  -8    1.39    0.14
   6   8   8    1.57    0.18
   6   8   8    1.30    0.20
   6   8   8    1.52    0.16
   6   8   8    1.49    0.10
  -6   8  -8    1.57    0.22
   7   8  -8    4.35    0.43
   7   8  -8    4.97    0.35
  -7   8   8    4.90    0.51
  -7   8   8    4.22    0.36
   7   8   8    4.91    0.35
   7   8   8    4.46    0.34
   7  -8  -8    4.56    0.67
  -7   8  -8    4.50    0.40
   7   8   8    4.46    0.45
   7   8   8    4.78    0.27
  -8   8   8    0.14    0.12
   8   8  -8    0.18    0.06
  -8   8   8    0.02    0.09
   8  -8  -8    0.29    0.19
   8   8   8    0.27    0.08
  -8   8  -8    0.02    0.10
   8   8   8    0.12    0.07
  -9   8   8    2.77    0.36
   9   8  -8    3.20    0.25
  -9   8   8    3.10    0.28
  -9   8  -8    3.23    0.30
   9   8   8    3.11    0.24
   9   8   8    3.32    0.24
 -10   8   8    0.20    0.10
 -10   8   8    0.20    0.09
 -10   8  -8    0.30    0.11
  10   8   8    0.34    0.07
  10   8   8    0.19    0.06
 -11   8   8    2.06    0.18
  11   8   8    1.82    0.14
 -11   8  -8    1.97    0.20
  11   8   8    1.85    0.15
   0   9  -8    4.14    0.42
   0  -9   8    6.85    1.32
  -1   9   8   32.62    1.86
   1  -9   8   36.01    4.37
  -1   9   8   31.97    2.02
   1   9   8   31.27    2.02
   1   9   8   32.22    1.85
  -1  -9   8   35.42    4.40
   2  -9   8   18.12    2.36
   2   9  -8   13.72    1.28
  -2   9   8   15.79    0.99
  -2   9   8   16.19    0.90
  -2  -9   8   13.71    2.31
   2   9   8   14.86    0.98
   2   9   8   15.09    0.87
  -3   9   8    1.36    0.19
   3   9  -8    1.17    0.14
  -3   9   8    1.27    0.16
  -3   9   8    1.40    0.15
  -3   9   8    1.37    0.21
   3   9  -8    1.31    0.19
   3  -9   8    1.46    0.68
  -3  -9   8    1.60    0.77
   3   9   8    1.24    0.17
   3   9   8    1.25    0.10
  -4   9   8   23.50    1.54
   4   9  -8   24.34    2.04
  -4   9   8   23.78    1.44
   4   9  -8   24.89    1.68
   4  -9   8   30.61    3.39
  -4   9   8   26.17    2.24
   4   9   8   23.29    1.56
   4   9   8   24.34    1.53
   4   9   8   23.78    1.38
  -5   9   8    1.86    0.20
   5   9  -8    1.78    0.21
  -5   9   8    1.37    0.20
  -5   9   8    1.98    0.27
   5   9  -8    1.73    0.16
  -5   9  -8    1.55    0.21
   5   9   8    1.74    0.20
   5   9   8    1.75    0.18
  -6   9   8    4.79    0.39
  -6   9   8    4.90    0.54
  -6   9   8    5.19    0.38
   6   9  -8    5.37    0.47
   6   9  -8    5.18    0.38
   6   9   8    5.35    0.38
  -6   9  -8    4.76    0.41
   6   9   8    4.85    0.37
  -7   9   8    4.30    0.33
  -7   9   8    4.07    0.34
  -7   9   8    4.16    0.48
   7   9  -8    4.36    0.33
   7   9   8    4.49    0.33
   7   9   8    4.04    0.32
  -7   9  -8    4.39    0.36
  -8   9   8    2.83    0.36
   8   9  -8    3.18    0.25
  -8   9   8    3.09    0.27
  -8   9  -8    3.26    0.30
   8   9   8    2.92    0.24
   8   9   8    3.29    0.25
  -9   9   8   18.99    1.95
   9   9  -8   21.16    1.46
  -9   9   8   23.22    1.35
   9   9   8   22.28    1.31
  -9   9  -8   21.93    1.39
   9   9   8   21.47    1.35
 -10   9   8    3.35    0.41
 -10   9   8    4.30    0.31
  10   9   8    3.93    0.27
 -10   9  -8    4.66    0.33
  10   9   8    4.43    0.29
  11   9   8    0.83    0.08
 -11   9  -8    0.79    0.11
   0  10   8    1.41    0.18
   0  10   8    1.62    0.21
   0  10   8    1.70    0.15
   0  10  -8    1.74    0.20
   0 -10   8    2.29    0.91
  -1  10   8   27.73    1.54
  -1  10   8   27.54    1.69
   1 -10   8   29.61    3.79
   1  10  -8   23.41    2.22
   1  10   8   25.33    1.71
   1  10   8   26.15    1.68
  -1 -10   8   27.92    3.81
  -1  10  -8   29.32    1.74
   1  10   8   27.68    1.52
   2  10  -8   22.38    2.02
  -2  10   8   23.68    1.54
   2 -10   8   28.71    3.49
  -2  10   8   26.07    1.41
   2  10  -8   22.71    1.66
   2  10   8   25.50    1.38
  -2 -10   8   21.46    3.44
  -2  10  -8   25.76    1.59
   2  10   8   24.04    1.56
   2  10   8   25.24    1.53
   3 -10   8   55.63    6.07
  -3  10   8   47.82    2.89
   3  10  -8   48.15    3.18
  -3  10   8   47.72    2.68
   3  10  -8   45.66    3.86
  -3  10   8   44.00    4.21
  -3  10  -8   48.26    2.98
  -3 -10   8   39.61    6.00
   3  10   8   47.49    2.96
   3  10   8   49.45    2.88
  -4  10   8   24.98    1.58
   4 -10   8   28.63    3.45
   4  10  -8   26.08    1.71
  -4  10   8   24.08    2.28
  -4  10   8   24.73    1.45
   4  10  -8   23.47    2.08
   4  10   8   24.88    1.60
  -4  10  -8   26.36    1.63
   4  10   8   25.30    1.57
  -5  10   8    6.43    0.69
   5 -10   8    7.73    1.34
  -5  10   8    7.03    0.47
  -5  10   8    6.56    0.49
   5  10  -8    7.22    0.50
  -5  10   8    6.90    0.45
   5  10   8    6.74    0.49
   5  10   8    6.79    0.48
  -5  10  -8    7.21    0.52
  -6  10   8    0.34    0.14
  -6  10   8    0.26    0.10
  -6  10   8    0.21    0.09
  -6  10   8    0.29    0.09
   6  10  -8    0.39    0.07
  -6  10  -8    0.15    0.10
   6  10   8    0.18    0.08
   6  10   8    0.21    0.09
   7  10  -8    5.30    0.39
  -7  10   8    5.55    0.38
  -7  10   8    4.58    0.55
  -7  10   8    5.24    0.39
  -7  10   8    5.30    0.36
   7  10   8    5.33    0.38
  -7  10  -8    5.48    0.42
   7  10   8    5.77    0.38
  -8  10   8    0.22    0.09
  -8  10   8    0.30    0.12
   8  10  -8    0.23    0.06
  -8  10   8    0.45    0.11
  -8  10   8    0.31    0.09
   8  10   8    0.23    0.07
  -8  10  -8    0.14    0.09
   8  10   8    0.31    0.08
  -9  10   8    3.54    0.42
  -9  10   8    4.05    0.28
  -9  10   8    4.34    0.31
   9  10   8    4.13    0.28
   9  10   8    4.17    0.29
  -9  10  -8    4.49    0.32
 -10  10  -8    2.72    0.23
  10  10   8    3.11    0.21
   0  11  -8    9.82    0.66
   0  11   8    8.82    0.65
   0  11   8   10.00    0.57
   0 -11   8   10.26    1.92
   0  11   8    9.04    0.65
  -1  11   8    3.01    0.23
  -1 -11  -8    4.76    1.23
  -1  11   8    2.79    0.28
   1 -11   8    2.83    1.03
   1  11   8    3.21    0.27
   1  11   8    3.23    0.21
  -1  11  -8    3.49    0.29
   1  11   8    3.00    0.28
  -1 -11   8    2.53    1.08
  -2  11   8   34.79    1.95
  -2  11   8   33.74    2.12
   2 -11   8   39.44    4.66
   2  11   8   34.78    2.11
  -2  11  -8   34.55    2.18
  -2 -11   8   27.78    4.58
   2  11   8   34.09    2.16
  -3  11   8    5.59    0.37
  -3  11   8    5.20    0.41
   3 -11   8    6.61    1.37
   3  11  -8    5.14    0.40
  -3  11  -8    5.55    0.42
   3  11   8    5.58    0.41
   3  11   8    5.60    0.40
   4 -11   8   13.89    1.97
  -4  11   8   11.82    0.71
   4  11  -8   12.23    0.82
  -4  11   8   11.73    0.78
  -4  11   8    9.89    1.10
   4  11   8   12.26    0.78
   4  11   8   12.24    0.78
  -4  11  -8   11.59    0.80
   5 -11   8    0.36    0.50
  -5  11   8    0.32    0.08
  -5  11   8    0.28    0.13
   5  11  -8    0.33    0.07
  -5  11   8    0.32    0.10
   5 -11  -8    0.95    0.53
   5  11   8    0.45    0.11
   5  11   8    0.29    0.08
  -5  11  -8    0.40    0.11
  -6  11   8    9.98    0.69
   6  11  -8   10.99    0.73
  -6  11   8    9.25    0.99
  -6  11   8    9.84    0.63
   6  11   8   11.39    0.68
  -6  11  -8   10.55    0.71
   6  11   8   10.98    0.69
   7  11  -8    1.28    0.13
  -7  11   8    1.20    0.15
  -7  11   8    1.36    0.14
  -7  11   8    1.10    0.20
  -7  11  -8    1.39    0.16
   7  11   8    1.20    0.14
   7  11   8    1.46    0.13
   8  11  -8    1.95    0.15
  -8  11   8    1.43    0.23
  -8  11   8    2.01    0.17
   8  11  -8    1.83    0.13
  -8  11  -8    1.92    0.18
   8  11   8    1.80    0.15
   8  11   8    1.63    0.15
  -9  11  -8    0.69    0.10
   9  11   8    0.62    0.07
   0 -12   8   24.11    4.04
   0  12  -8   31.14    1.87
   0  12   8   28.74    1.86
   0 -12  -8   32.07    4.15
   0  12   8   28.35    1.81
   0  12   8   30.43    1.65
   1 -12   8    3.94    1.26
  -1  12   8    4.57    0.29
  -1  12   8    4.34    0.35
   1  12   8    4.59    0.34
   1  12   8    4.40    0.35
  -1  12  -8    4.72    0.35
  -1 -12   8    3.45    1.27
   1 -12  -8    5.83    1.37
  -2  12   8    3.30    0.28
   2 -12   8    3.07    1.07
  -2  12   8    3.43    0.23
  -2  12  -8    2.92    0.27
   2  12   8    3.25    0.28
   2  12   8    3.30    0.26
  -2 -12   8    2.74    1.15
   2 -12  -8    4.06    1.12
  -3  12   8   10.21    0.61
  -3  12   8   10.07    0.68
   3 -12   8    9.40    1.79
   3  12   8   10.50    0.68
   3  12   8   10.79    0.69
  -3  12  -8    9.92    0.70
  -4  12   8    2.85    0.25
   4 -12   8    2.95    0.90
   4  12  -8    2.77    0.22
  -4  12   8    2.85    0.21
  -4  12   8    2.03    0.31
   4 -12  -8    4.89    0.98
   4  12   8    3.10    0.23
   4  12   8    3.14    0.25
  -4  12  -8    3.10    0.25
   5  12  -8    1.30    0.13
  -5  12   8    1.46    0.16
  -5  12   8    1.37    0.13
  -5  12   8    1.08    0.20
   5 -12   8    1.36    0.62
   5 -12  -8    2.67    0.67
   5  12   8    1.51    0.16
  -5  12  -8    1.41    0.16
   5  12   8    1.70    0.15
   6  12  -8   24.90    1.70
  -6  12   8   23.63    1.55
  -6  12   8   24.41    1.44
   6  12   8   25.73    1.54
   6  12   8   26.31    1.58
  -6  12  -8   26.57    1.60
  -7  12   8    3.59    0.25
  -7  12   8    4.01    0.28
   7  12  -8    3.72    0.28
   7  12   8    4.00    0.27
  -7  12  -8    3.84    0.29
   7  12   8    3.93    0.27
   0  13   8    0.10    0.06
   0  13   8    0.08    0.08
   0  13  -8    0.18    0.07
   0 -13  -8   -0.22    0.44
   0 -13   8   -0.18    0.66
  -1  13   8    0.58    0.11
   1 -13   8    0.70    0.71
  -1 -13   8    0.65    0.79
   1  13   8    0.70    0.12
   1  13   8    0.52    0.09
  -1  13  -8    0.61    0.10
   1 -13  -8    0.31    0.50
  -2  13   8   13.08    0.87
   2 -13   8   11.61    2.12
   2  13   8   13.95    0.88
  -2  13  -8   15.33    0.90
   2 -13  -8   11.37    2.01
   2  13   8   14.15    0.87
   3 -13   8    2.05    0.83
  -3  13   8    2.42    0.21
   3  13   8    2.64    0.22
   3  13   8    2.61    0.21
  -3  13  -8    2.95    0.22
   3 -13  -8    2.78    0.77
  -4  13   8    7.54    0.44
  -4  13   8    7.19    0.50
   4  13   8    7.68    0.50
  -4  13  -8    7.56    0.51
   4 -13  -8    8.48    1.24
   4  13   8    7.34    0.50
  -5  13   8    1.61    0.15
  -5  13   8    1.63    0.12
  -5  13  -8    1.87    0.16
   5  13   8    1.79    0.14
   5  13   8    1.63    0.15
   1  14   8    3.13    0.22
   0   0   9    0.02    0.04
   0   0   9    0.01    0.04
   1   0   9   73.41    6.39
  -1   0   9   83.75    7.11
   1   0   9   66.23    7.43
  -1   0   9   91.17    7.44
   1   0   9   78.62    7.10
   2   0   9    2.39    0.28
  -2   0   9    2.50    0.28
   2   0   9    2.01    0.26
   2   0   9    2.42    0.27
  -2   0   9    3.03    0.30
   3   0   9   31.33    2.74
   3   0   9   32.61    3.02
  -3   0   9   33.73    3.06
   3   0   9   35.41    2.77
   4   0   9    6.96    0.64
  -4   0   9    5.90    0.68
   4   0   9    5.99    0.63
   4   0   9    7.77    0.62
  -5   0   9    5.51    0.72
   5   0   9    7.20    0.67
   5   0   9    7.15    0.64
   5   0   9    7.22    0.66
   6   0   9    1.09    0.22
   6   0   9    0.98    0.18
   6   0   9    1.22    0.16
   7   0   9   95.88    8.32
   7   0   9  107.54    8.26
   8   0   9    6.69    0.63
   8   0   9    6.74    0.68
  -9   0   9    0.92    0.22
   9   0   9    2.01    0.25
   9   0   9    1.71    0.18
   9   0   9    1.81    0.30
  10   0   9    4.76    0.47
  10   0   9    4.85    0.52
  10   0   9    4.96    0.34
 -10   0   9    3.50    0.42
  10   0   9    5.11    0.35
  11   0   9    0.18    0.08
 -11   0   9    0.08    0.14
  11   0   9    0.04    0.05
  12   0   9    1.80    0.16
 -12   0   9    1.90    0.25
  12   0   9    1.96    0.17
  13   0   9    2.12    0.16
  13   0   9    2.32    0.18
 -13   0   9    1.75    0.21
  14   0   9    4.60    0.27
 -14   0  -9    3.06    0.30
   0  -1   9   79.45    8.25
   0   1   9  100.11    8.26
   0   1   9   86.49    7.87
   0  -1   9   83.59    7.89
  -1   1   9   56.72    5.38
   1  -1   9   55.70    5.66
   1  -1   9   55.11    5.40
  -1  -1   9   56.90    5.40
   1   1   9   69.12    5.66
   1   1   9   63.31    5.37
   1   1   9   61.92    4.85
  -1  -1   9   57.61    5.64
   2  -1   9   31.88    3.10
  -2   1   9   35.05    3.09
   2  -1   9   28.25    2.80
  -2  -1   9   34.93    3.23
   2   1   9   32.96    2.77
   2   1   9   38.04    3.06
  -2  -1   9   32.43    3.10
   2   1   9   36.61    2.80
   3  -1   9    4.70    0.55
   3  -1   9    5.35    0.57
  -3   1   9    6.24    0.60
   3  -1   9    5.60    0.59
  -3  -1   9    5.63    0.61
   3   1   9    7.19    0.57
   3   1   9    6.75    0.55
   4  -1   9   40.65    3.19
   4  -1   9   38.46    3.15
   4  -1   9   37.91    3.48
  -4   1   9   37.08    3.52
  -4  -1   9   36.72    3.53
   5  -1   9    7.21    0.76
   5  -1   9    7.74    0.75
   5   1   9    7.89    0.75
   5   1   9    9.29    0.73
   6  -1   9   22.72    1.94
   6  -1   9   21.22    1.97
   6  -1   9   21.45    2.13
   6   1   9   22.14    1.95
   6   1   9   24.60    2.10
   6   1   9   24.98    1.93
   7  -1   9   14.78    1.37
   7  -1   9   15.99    1.34
   7   1   9   14.20    1.35
   7   1   9   16.48    1.33
   8  -1   9   10.29    0.94
   8  -1   9    9.60    0.98
   8   1   9   10.02    0.96
   8   1   9    9.92    0.92
   8  -1  -9   12.14    1.26
   9  -1   9   16.78    1.05
   9  -1   9   17.38    1.56
   9  -1   9   18.10    1.51
   9   1   9   17.38    1.50
   9  -1  -9   18.53    2.03
   9   1   9   17.37    1.03
   9   1   9   17.30    1.55
  10  -1   9    3.01    0.24
 -10   1   9    2.64    0.34
  10  -1   9    3.34    0.26
  10  -1   9    3.23    0.39
  10   1   9    2.72    0.33
  10   1   9    2.65    0.37
  10   1   9    3.23    0.24
  10   1   9    3.25    0.24
 -11   1   9    8.47    0.68
  11  -1   9    9.17    0.59
  11  -1   9    9.25    0.61
  11   1   9    9.47    0.57
  11   1   9    9.52    0.61
  12  -1   9   23.47    1.46
  12  -1   9   24.24    1.36
 -12   1   9   23.81    1.49
  12   1   9   23.41    1.47
 -12  -1   9   20.44    1.48
  12   1   9   24.23    1.35
  13  -1   9    8.20    0.52
  13  -1   9    8.37    0.51
 -13   1   9    7.24    0.54
 -13  -1   9    6.89    0.55
  13   1   9    8.30    0.52
  13   1   9    8.94    0.50
  14  -1   9    9.68    0.59
 -14   1  -9    8.66    0.63
   0   2   9    3.25    0.32
   0  -2   9    2.01    0.31
   0   2   9    2.50    0.25
   0  -2   9    2.35    0.29
   0   2   9    2.72    0.25
  -1   2   9   34.28    2.71
   1  -2   9   30.26    2.75
   1  -2   9   26.93    3.53
   1  -2   9   27.56    2.88
  -1  -2   9   30.89    2.75
  -1  -2   9   28.90    2.86
   2  -2   9   56.22    5.40
   2  -2   9   74.43    7.77
   2   2  -9   61.05    5.34
  -2   2   9   75.73    5.98
   2  -2   9   64.81    6.00
   2  -2   9   61.79    6.29
  -2  -2   9   69.54    6.26
  -2  -2   9   64.15    6.00
   3  -2   9    0.26    0.11
   3  -2   9    0.34    0.13
  -3   2   9    0.32    0.09
   3  -2   9    0.35    0.11
   3   2  -9    0.36    0.07
   3  -2   9    0.32    0.13
   3   2   9    0.47    0.10
  -3  -2   9    0.37    0.12
   3   2   9    0.54    0.12
  -4   2   9    8.87    0.93
   4  -2   9    8.30    0.87
   4  -2   9    7.84    0.85
   4   2  -9   11.20    0.79
   4  -2   9   11.60    1.21
   4  -2   9    8.38    0.91
  -4  -2   9    8.44    0.95
   5  -2   9   80.20    7.95
   5   2   9  108.29    7.93
   5   2   9  105.06    7.99
   6  -2   9   85.25    8.10
   6  -2   9   96.26    8.05
   6   2   9  105.04    8.02
   6   2   9  107.90    8.91
   7  -2   9    0.28    0.12
   7  -2   9    0.11    0.13
   7   2   9    0.52    0.16
   7   2   9    0.13    0.09
   8  -2   9   34.20    3.12
   8  -2   9   38.13    3.08
   8   2   9   39.20    3.11
   8   2   9   36.12    3.04
  -9   2   9    0.87    0.21
   9  -2   9    0.88    0.12
   9   2   9    1.28    0.25
   9   2   9    0.93    0.17
   9   2   9    1.20    0.12
   9  -2  -9    1.13    0.30
  10  -2   9   18.33    1.18
 -10   2   9   17.95    1.23
  10   2   9   19.18    1.18
  10   2   9   19.72    1.08
  10  -2  -9   19.05    2.15
  10   2   9   16.97    1.57
  10   2   9   18.35    1.63
 -11   2   9   26.45    1.74
  11  -2   9   26.58    1.73
  11  -2   9   28.57    1.62
  11   2   9   28.12    1.58
  11   2   9   28.05    1.73
  12  -2   9    2.81    0.24
  12  -2   9    2.97    0.21
 -12   2   9    3.13    0.28
  12   2   9    2.82    0.21
 -12   2  -9    1.74    0.27
 -12  -2   9    2.30    0.29
  12   2   9    2.93    0.21
 -13   2   9    0.60    0.11
  13  -2   9    0.75    0.08
  13  -2   9    0.70    0.11
 -13   2  -9    0.53    0.15
  13   2   9    0.70    0.08
  13   2   9    0.66    0.09
   0  -3   9   26.12    2.28
   0  -3   9   23.05    2.38
  -1   3   9    5.84    0.47
   1   3  -9    4.62    0.44
   1  -3   9    4.20    0.54
   1  -3   9    4.81    0.52
  -1  -3   9    5.11    0.52
  -1  -3   9    4.12    0.51
   2  -3   9    0.23    0.14
   2  -3   9    0.19    0.10
   2  -3   9    0.16    0.12
  -2  -3  -9    0.88    0.19
   2   3  -9    0.38    0.09
  -2   3   9    0.40    0.08
   2  -3   9    0.23    0.10
   2   3   9    0.56    0.11
  -2  -3   9    0.34    0.11
   2   3   9    0.42    0.12
   2   3   9    0.44    0.09
   3  -3   9   43.18    3.87
   3  -3   9   39.77    5.01
   3  -3   9   42.15    4.09
   3  -3   9   38.15    3.51
   3  -3   9   38.26    3.47
   3   3  -9   49.86    3.42
   4  -3   9   30.06    2.66
   4  -3   9   28.93    2.90
   4  -3   9   34.89    3.79
  -4   3   9   33.42    2.90
   4  -3   9   28.96    2.62
   5  -3   9   14.33    1.55
  -5   3   9   11.74    1.18
   5  -3   9   10.80    1.16
   5  -3   9   11.33    1.08
   5  -3   9   11.71    1.12
   6  -3   9    2.14    0.39
   6  -3   9    1.66    0.29
   6  -3   9    1.98    0.35
   6   3   9    2.18    0.28
   6   3   9    2.08    0.24
   7  -3   9    7.37    0.75
   7   3   9    8.39    0.72
   7   3   9    7.91    0.76
   8  -3  -9    5.94    0.74
   8   3   9    5.40    0.57
   8   3   9    4.93    0.51
   9  -3   9   28.48    1.93
  -9   3   9   29.43    1.93
   9   3   9   33.33    1.75
   9   3   9   29.86    1.93
   9   3   9   27.39    2.54
   9   3   9   31.01    2.62
   9  -3  -9   36.36    3.48
 -10   3   9    7.39    0.56
  10  -3   9    7.30    0.50
  10   3   9    6.33    0.66
  10  -3  -9    6.77    0.95
  10   3   9    8.24    0.74
  10   3   9    8.09    0.46
  10   3   9    7.33    0.50
 -11   3   9   11.32    0.77
  11  -3   9   11.11    0.72
  11   3   9   11.08    0.72
  11  -3  -9    9.94    1.34
  11   3   9   11.72    0.66
 -12   3   9    3.30    0.29
  12  -3   9    3.09    0.23
 -12   3  -9    2.55    0.32
  12   3   9    3.07    0.22
  12   3   9    3.40    0.24
  13  -3   9    5.15    0.35
 -13   3   9    4.99    0.38
  13   3   9    5.63    0.33
 -13   3  -9    5.37    0.43
  13   3   9    5.41    0.35
   0  -4   9    4.59    0.50
   0   4  -9    4.46    0.43
   1   4  -9   32.06    2.52
   1  -4   9   29.83    2.85
  -1  -4   9   30.03    2.84
   2   4  -9    8.09    0.72
  -2   4   9    8.45    0.79
   3  -4   9   27.91    3.02
  -3   4   9   34.31    2.99
   3   4  -9   35.12    2.66
   4  -4   9   12.38    1.72
   4  -4   9   15.24    1.33
   4  -4   9   12.84    1.20
   5  -4   9    0.29    0.13
   5  -4   9    0.17    0.12
  -5   4   9    0.30    0.12
   5   4  -9    0.59    0.09
   5  -4   9    0.32    0.20
   5   4   9    0.61    0.12
   5   4   9    0.52    0.13
   5   4   9    1.19    0.29
   6   4  -9    2.26    0.22
   6  -4   9    1.68    0.30
   6   4   9    1.76    0.29
   6   4   9    2.40    0.25
   7   4   9   12.91    1.06
   7   4   9   11.27    1.10
  -8   4   9    8.85    0.64
   8   4   9    8.36    0.85
   8   4   9    9.05    0.80
   8   4   9    8.72    0.53
   8  -4  -9    9.78    1.12
   9  -4   9   23.46    1.57
  -9   4   9   24.78    1.57
   9   4   9   23.45    1.51
   9   4   9   26.06    1.41
   9  -4  -9   28.71    2.84
   9   4   9   24.48    1.56
   9   4   9   22.53    2.06
   9   4   9   25.43    2.14
 -10   4   9    7.22    0.52
  10  -4   9    6.39    0.47
  10   4   9    7.28    0.47
  10   4   9    6.38    0.45
  10  -4  -9    6.58    0.90
  10   4   9    7.15    0.42
  11  -4   9    6.98    0.47
 -11   4   9    7.44    0.52
  11   4   9    6.99    0.47
 -11   4  -9    5.80    0.56
  11   4   9    7.31    0.43
  11   4   9    7.02    0.45
 -12   4   9    6.23    0.44
  12  -4   9    5.75    0.40
  12   4   9    6.31    0.36
 -12   4  -9    5.28    0.48
  12   4   9    5.83    0.40
 -13   4   9    3.39    0.27
 -13   4  -9    4.02    0.31
  13   4   9    3.63    0.25
   0   5  -9    4.23    0.42
  -1   5   9    6.06    0.50
   1   5  -9    5.33    0.50
  -1   5  -9    4.15    0.50
  -2   5   9   63.70    5.93
   2   5  -9   67.39    5.31
   3   5  -9   13.16    1.01
  -3   5   9   10.70    1.13
  -4  -5  -9    0.42    0.19
   4   5  -9    0.42    0.09
   4  -5   9    0.09    0.16
   4   5   9    0.49    0.10
   5   5  -9    0.10    0.06
   5   5   9    0.03    0.08
   5   5   9    0.05    0.07
   6   5  -9   12.12    1.04
   6   5   9   12.67    1.06
   6   5   9   12.18    1.10
   7   5  -9   28.14    2.25
  -7   5   9   25.34    1.71
   7   5   9   27.97    2.28
   7  -5  -9   31.33    3.11
   7   5   9   24.39    2.33
  -8   5   9    9.75    0.66
   8  -5   9    8.04    0.63
   8   5  -9    9.38    0.65
  -8   5  -9    7.14    0.69
   8   5   9    9.13    0.88
   8  -5  -9   10.72    1.17
   8   5   9    9.25    0.60
   8   5   9    9.21    0.62
   8   5   9    9.77    0.83
   8   5   9    9.93    0.55
   9  -5   9    2.60    0.23
  -9   5   9    2.51    0.28
   9   5   9    2.77    0.23
   9   5   9    2.75    0.31
   9   5   9    3.31    0.20
   9   5   9    2.83    0.22
   9  -5  -9    2.76    0.48
   9   5   9    3.22    0.38
  -9   5  -9    2.37    0.33
  10  -5   9   13.56    0.93
 -10   5   9   14.82    0.95
  10   5   9   15.00    0.93
  10   5   9   13.67    0.89
 -10   5  -9   13.24    1.01
  10  -5  -9   13.38    1.70
  10   5   9   16.27    0.83
  11  -5   9    3.54    0.26
 -11   5   9    3.62    0.30
  11   5   9    3.19    0.25
  11   5   9    3.61    0.23
  11   5   9    3.25    0.24
 -11   5  -9    3.28    0.35
 -12   5   9    0.16    0.08
 -12  -5  -9    0.01    0.09
  12   5   9    0.11    0.05
  12   5   9    0.10    0.04
 -12   5  -9    0.35    0.13
  13   5   9    0.35    0.05
 -13   5  -9    0.30    0.09
   0   6  -9    0.62    0.14
   1   6  -9   14.58    1.15
  -1   6  -9   12.33    1.15
  -2   6   9   59.13    5.42
   2   6  -9   68.60    4.87
  -2   6  -9   51.82    4.87
  -3  -6  -9    2.17    0.38
   3   6  -9    1.54    0.19
  -3   6  -9    1.11    0.22
   4   6  -9    2.07    0.23
   4   6   9    1.93    0.23
   5   6  -9   11.93    1.05
   5   6   9   12.99    1.07
   6   6  -9   50.44    4.32
   6   6   9   49.93    4.34
   6  -6  -9   59.71    5.88
  -7   6   9   30.48    2.41
   7   6  -9   27.08    2.18
  -7   6   9   24.90    1.65
   7   6   9   23.61    1.62
   7   6   9   24.53    2.20
   7   6   9   26.29    1.49
   7  -6  -9   29.03    3.01
  -8   6   9    1.21    0.18
   8  -6   9    0.97    0.15
  -8   6   9    1.35    0.21
   8   6  -9    1.09    0.15
   8   6  -9    1.12    0.12
   8   6   9    1.26    0.19
   8   6   9    1.01    0.14
   8  -6  -9    1.37    0.32
   8   6   9    1.15    0.14
  -8   6  -9    1.18    0.22
   8   6   9    1.33    0.10
   9  -6   9    0.21    0.07
  -9   6   9    0.20    0.11
   9   6  -9    0.20    0.06
  -9   6   9    0.20    0.10
   9   6   9    0.32    0.05
   9   6   9    0.16    0.07
  -9   6  -9    0.21    0.15
   9   6   9    0.14    0.06
   9  -6  -9    0.14    0.18
 -10   6   9    3.04    0.27
  10   6   9    3.10    0.19
  10   6   9    2.80    0.21
  10   6   9    2.46    0.22
 -10   6  -9    2.38    0.30
 -11   6   9    4.05    0.31
  11   6   9    3.36    0.25
 -11   6  -9    4.07    0.35
  11   6   9    3.52    0.26
 -12   6   9    2.72    0.23
  12   6   9    2.98    0.21
 -12   6  -9    3.19    0.27
  12   6   9    2.77    0.20
   0   7  -9   63.53    5.17
   1   7  -9   10.81    0.89
  -1   7  -9    9.42    0.89
   2   7  -9    0.16    0.08
  -2   7  -9    0.09    0.11
  -3   7  -9    3.83    0.41
   4   7  -9   11.78    1.01
   5   7  -9   27.29    2.21
  -5   7   9   27.73    1.67
   5   7   9   25.32    2.22
  -6   7   9   25.69    1.55
  -6   7   9   26.20    1.66
   6   7  -9   27.30    2.20
   6  -7  -9   31.26    3.03
   6   7   9   25.70    1.64
   6   7   9   24.03    2.21
   7   7  -9    0.42    0.07
   7   7  -9    0.37    0.09
  -7   7   9    0.30    0.11
  -7   7   9    0.39    0.14
   7  -7  -9    0.33    0.20
  -7   7  -9    0.33    0.14
   7   7   9    0.36    0.11
   7   7   9    0.41    0.09
   7   7   9    0.64    0.11
   8   7  -9    9.40    0.86
  -8   7   9   10.63    0.69
   8   7  -9   10.38    0.71
  -8   7   9   11.10    0.97
   8  -7  -9    9.86    1.24
   8   7   9    9.82    0.67
   8   7   9    9.05    0.88
   8   7   9   10.21    0.65
  -8   7  -9   10.51    0.75
  -9   7   9    5.27    0.56
  -9   7   9    5.71    0.42
   9   7  -9    5.41    0.41
   9   7   9    5.65    0.38
   9   7   9    5.35    0.39
  -9   7  -9    6.41    0.48
  10   7  -9    2.75    0.23
 -10   7   9    3.48    0.27
 -10   7  -9    2.99    0.30
  10   7   9    2.92    0.22
  10   7   9    2.87    0.22
 -11   7   9    2.45    0.21
  11   7   9    2.17    0.17
 -11   7  -9    2.50    0.24
  11   7   9    1.93    0.16
  12   7   9    1.41    0.12
 -12   7  -9    1.49    0.16
   0   8  -9    4.42    0.46
   0  -8   9    7.34    1.23
   1   8  -9    7.70    0.62
  -1   8  -9    5.91    0.61
   2   8  -9   32.06    2.95
   2  -8   9   40.95    4.67
  -2  -8   9   38.22    4.66
   3  -8   9    5.79    1.18
   3   8  -9    5.01    0.48
  -3  -8   9    4.79    1.15
  -4   8   9    9.08    0.62
   4   8  -9    9.78    0.80
   4  -8   9    9.14    1.53
  -4   8   9    8.25    0.57
   4   8   9    8.74    0.61
  -5   8   9   10.00    0.64
   5   8  -9   10.29    0.72
  -5   8   9   12.01    0.99
   5   8  -9   10.69    0.89
  -5   8   9    9.81    0.69
   5   8   9    9.35    0.68
   5   8   9    9.83    0.68
  -5   8  -9    9.35    0.72
   6   8  -9    1.28    0.17
  -6   8   9    1.27    0.17
  -6   8   9    1.56    0.23
  -6   8   9    1.64    0.20
   6   8  -9    1.35    0.14
   6   8   9    1.31    0.15
  -6   8  -9    1.31    0.20
   6   8   9    1.53    0.18
   7   8  -9   10.56    0.73
   7   8  -9    9.46    0.88
  -7   8   9   11.46    1.00
  -7   8   9   10.21    0.70
  -7   8   9   11.12    0.67
  -7   8  -9   10.61    0.75
   7   8   9   10.30    0.68
   7   8   9   10.10    0.69
   7  -8  -9    9.96    1.27
   7   8   9    9.66    0.90
  -8   8   9    1.06    0.16
  -8   8   9    1.02    0.19
   8   8  -9    1.02    0.11
   8   8   9    0.92    0.12
   8  -8  -9    0.91    0.28
  -8   8  -9    1.11    0.19
   8   8   9    1.01    0.13
  -9   8   9    5.76    0.40
  -9   8   9    4.66    0.53
   9   8  -9    5.03    0.38
   9   8   9    5.39    0.36
  -9   8  -9    5.30    0.42
   9   8   9    5.34    0.37
 -10   8   9    0.74    0.12
 -10   8   9    0.42    0.12
  10   8   9    0.42    0.07
 -10   8  -9    0.60    0.13
  10   8   9    0.44    0.07
 -11   8   9   17.73    1.09
  11   8   9   16.05    1.06
  11   8   9   17.11    1.09
 -11   8  -9   19.42    1.14
   0   9   9    1.91    0.16
   0   9   9    1.97    0.22
   0  -9   9    1.89    0.84
   1  -9   9   20.38    2.83
  -1   9   9   18.82    1.11
  -1   9   9   19.05    1.22
   1   9   9   18.53    1.09
   1   9   9   19.22    1.22
  -1  -9   9   20.75    2.87
  -2   9   9    1.26    0.18
   2  -9   9    0.98    0.68
   2   9  -9    1.22    0.19
  -2   9   9    1.38    0.14
  -2  -9   9    0.79    0.69
   2   9   9    1.42    0.17
   2   9   9    0.99    0.10
  -3   9   9   34.20    1.90
   3   9  -9   31.96    2.25
  -3   9   9   33.54    2.06
  -3   9   9   33.97    2.98
   3   9  -9   33.26    2.74
   3  -9   9   37.83    4.42
  -3   9   9   33.68    1.91
  -3   9  -9   34.24    2.12
  -3  -9   9   28.39    4.35
   3   9   9   33.08    2.04
   3   9   9   31.46    2.09
   4   9  -9   25.81    1.81
  -4   9   9   26.29    1.54
  -4   9   9   28.69    2.41
   4   9  -9   26.07    2.20
  -4   9   9   26.42    1.66
   4  -9   9   28.42    3.57
   4   9   9   25.74    1.69
  -4   9  -9   25.88    1.72
   4   9   9   26.88    1.65
   5   9  -9    2.86    0.31
  -5   9   9    2.91    0.26
  -5   9   9    3.01    0.28
  -5   9   9    3.58    0.37
   5   9  -9    2.98    0.25
   5   9   9    2.85    0.26
  -5   9  -9    2.93    0.29
   5   9   9    3.02    0.25
  -6   9   9    0.15    0.09
  -6   9   9    0.16    0.08
   6   9  -9    0.31    0.07
  -6   9   9    0.30    0.13
   6   9   9    0.31    0.09
   6   9   9    0.18    0.09
  -6   9  -9    0.18    0.10
  -7   9   9    5.64    0.42
   7   9  -9    6.15    0.44
  -7   9   9    6.06    0.45
  -7   9   9    6.04    0.62
   7   9   9    5.86    0.42
  -7   9  -9    6.01    0.47
   7   9   9    6.29    0.43
  -8   9   9    4.99    0.56
  -8   9   9    5.61    0.39
   8   9  -9    5.71    0.41
  -8   9   9    5.50    0.41
   8   9   9    5.76    0.38
  -8   9  -9    5.66    0.44
   8   9   9    5.36    0.39
  -9   9   9    3.37    0.41
   9   9  -9    3.94    0.29
  -9   9   9    4.39    0.31
   9   9   9    4.22    0.28
   9   9   9    3.61    0.27
  -9   9  -9    3.58    0.32
 -10   9   9    0.69    0.14
 -10   9   9    0.85    0.12
 -10   9  -9    1.00    0.14
  10   9   9    0.95    0.09
  10   9   9    1.03    0.10
   0  10  -9    4.33    0.49
   0 -10   9    6.67    1.48
   0  10   9    5.80    0.42
   0  10   9    6.11    0.35
   1 -10   9    3.84    1.12
   1  10  -9    2.74    0.26
  -1  10   9    3.62    0.30
   1  10  -9    2.96    0.34
  -1  10   9    3.78    0.25
  -1  10  -9    3.60    0.30
  -1 -10   9    3.76    1.18
   1  10   9    3.73    0.22
   1  10   9    3.47    0.30
   1  10   9    3.03    0.27
   2  10  -9   19.16    1.40
  -2  10   9   21.22    1.31
  -2  10   9   21.94    1.19
   2  10  -9   19.36    1.71
   2 -10   9   23.31    3.05
  -2  10  -9   21.26    1.34
   2  10   9   20.23    1.32
  -2 -10   9   18.83    3.03
  -3  10   9    8.34    0.51
   3 -10   9   10.20    1.61
   3  10  -9    7.84    0.71
  -3  10   9    7.76    0.57
  -3  10   9    7.13    0.77
   3  10  -9    8.18    0.58
  -3  10  -9    8.57    0.59
  -3 -10   9    7.10    1.64
   3  10   9    8.58    0.57
   3  10   9    7.83    0.55
  -4  10   9    7.45    0.53
  -4  10   9    7.20    0.73
   4  10  -9    7.62    0.53
   4 -10   9    8.69    1.47
  -4  10   9    7.05    0.47
  -4  10  -9    6.98    0.54
   4  10   9    7.48    0.52
   4  10   9    7.27    0.51
  -5  10   9   14.66    1.42
   5 -10   9   15.56    2.23
  -5  10   9   14.83    0.99
  -5  10   9   15.72    0.92
   5  10  -9   15.92    1.05
  -5  10   9   14.98    0.90
   5  10   9   15.06    0.99
   5  10   9   15.39    0.98
  -5  10  -9   15.14    1.02
   6  10  -9    3.12    0.24
  -6  10   9    2.89    0.23
  -6  10   9    2.92    0.36
  -6  10   9    2.92    0.25
  -6  10   9    2.77    0.26
   6  10   9    3.07    0.24
   6  10   9    2.95    0.25
  -6  10  -9    2.91    0.27
   7  10  -9    3.13    0.25
  -7  10   9    2.98    0.26
  -7  10   9    2.74    0.26
  -7  10   9    3.31    0.24
  -7  10   9    2.53    0.35
   7  10   9    3.38    0.25
  -7  10  -9    3.23    0.28
   7  10   9    3.45    0.25
  -8  10   9    0.51    0.11
  -8  10   9    0.38    0.09
  -8  10   9    0.53    0.14
   8  10  -9    0.55    0.08
  -8  10   9    0.54    0.11
   8  10   9    0.56    0.09
  -8  10  -9    0.52    0.11
   8  10   9    0.65    0.09
  -9  10   9    0.94    0.11
  -9  10   9    0.99    0.13
  -9  10   9    0.85    0.16
   9  10   9    1.08    0.10
   9  10   9    1.14    0.10
  -9  10  -9    0.90    0.13
 -10  10  -9    3.11    0.24
  10  10   9    3.00    0.21
   0 -11   9    0.74    0.75
  -1  11   9   11.22    0.64
  -1  11   9   10.77    0.73
   1 -11   9   10.41    1.98
   1  11   9   10.42    0.73
  -1  11  -9   11.51    0.75
  -1 -11   9    9.13    1.97
   1  11   9   10.78    0.73
   2  11  -9   26.90    2.00
  -2  11   9   30.35    1.69
  -2  11   9   29.61    1.84
   2 -11   9   31.67    4.11
   2  11   9   28.62    1.88
   2  11   9   30.77    1.84
  -2  11  -9   31.54    1.90
   3 -11   9   13.42    2.03
  -3  11   9   11.90    0.70
   3  11  -9   11.61    0.81
  -3  11   9   11.36    0.78
  -3 -11   9    9.00    2.05
   3  11   9   12.15    0.77
   3  11   9   11.31    0.77
  -3  11  -9   11.90    0.79
   4 -11   9    8.49    1.51
  -4  11   9    8.01    0.54
  -4  11   9    6.34    0.75
  -4  11   9    7.52    0.48
   4  11  -9    7.95    0.55
   4  11   9    8.54    0.54
  -4  11  -9    7.80    0.55
   4  11   9    8.17    0.54
   5 -11   9    3.62    0.92
  -5  11   9    3.09    0.40
  -5  11   9    3.34    0.26
   5  11  -9    3.81    0.28
  -5  11   9    3.56    0.29
   5  11   9    3.70    0.28
  -5  11  -9    3.95    0.30
   5  11   9    3.96    0.29
   6  11  -9    4.21    0.30
  -6  11   9    4.04    0.31
  -6  11   9    3.43    0.43
  -6  11   9    3.82    0.27
   6  11   9    4.18    0.30
   6  11   9    4.21    0.30
  -6  11  -9    4.04    0.32
  -7  11   9    2.48    0.18
  -7  11   9    1.84    0.27
   7  11  -9    2.48    0.19
  -7  11   9    1.90    0.19
   7  11   9    2.23    0.19
   7  11   9    2.31    0.18
  -7  11  -9    2.27    0.21
  -8  11   9   17.47    1.05
   8  11   9   16.35    1.03
  -8  11  -9   17.13    1.09
   8  11   9   16.89    1.07
   0  12   9    2.06    0.21
   0 -12  -9    2.27    0.88
   0 -12   9    1.87    0.98
  -1  12   9   28.35    1.74
   1 -12   9   25.67    3.90
   1  12   9   28.84    1.74
  -1  12  -9   29.49    1.79
  -1 -12   9   22.50    3.91
   1 -12  -9   31.92    3.97
   1  12   9   27.75    1.77
  -2  12   9    3.79    0.24
  -2  12   9    3.62    0.30
   2 -12   9    3.12    1.10
   2  12   9    3.91    0.31
   2  12   9    3.64    0.28
   2 -12  -9    5.54    1.23
  -2  12  -9    3.59    0.30
  -2 -12   9    2.13    1.10
   3  12  -9    3.14    0.27
  -3  12   9    3.60    0.29
   3 -12   9    2.81    1.00
  -3  12   9    4.03    0.24
   3  12   9    3.52    0.28
  -3  12  -9    3.62    0.29
   3  12   9    4.03    0.30
   3 -12  -9    4.84    1.07
   4 -12   9    6.60    1.31
  -4  12   9    6.52    0.40
  -4  12   9    6.30    0.45
   4  12  -9    6.10    0.46
   4  12   9    7.25    0.45
  -4  12  -9    6.47    0.46
   4  12   9    6.47    0.45
  -5  12   9    0.16    0.06
   5  12  -9    0.14    0.05
  -5  12   9    0.09    0.09
  -5  12   9    0.19    0.08
   5  12   9    0.21    0.07
   5 -12  -9    0.42    0.38
   5  12   9    0.19    0.08
  -5  12  -9    0.22    0.08
   6  12  -9    2.73    0.21
  -6  12   9    2.66    0.19
  -6  12   9    2.82    0.22
  -6  12   9    2.10    0.30
  -6  12  -9    3.07    0.23
   6  12   9    2.96    0.21
   6  12   9    3.09    0.21
  -7  12   9    0.98    0.16
  -7  12   9    1.33    0.11
  -7  12  -9    1.37    0.13
   7  12   9    1.30    0.11
   0  13   9    2.66    0.22
   0 -13   9    1.63    0.90
  -1  13   9    9.42    0.61
   1 -13   9    7.38    1.70
   1  13   9    9.40    0.61
  -1  13  -9   10.26    0.62
   1  13   9    8.54    0.61
  -2  13   9    0.80    0.11
   2 -13   9    0.95    0.70
   2  13   9    0.85    0.12
   2  13   9    0.70    0.10
  -2 -13   9    0.24    0.71
  -2  13  -9    0.88    0.11
   2 -13  -9    0.34    0.44
   3 -13   9    4.57    1.15
  -3  13   9    5.59    0.39
   3  13   9    5.81    0.39
  -3  13  -9    6.34    0.40
   3  13   9    5.47    0.38
   3 -13  -9    4.91    1.02
  -4  13   9    3.98    0.29
  -4  13  -9    4.09    0.29
   4  13   9    3.93    0.28
   4  13   9    3.93    0.28
   5  13   9    0.35    0.06
  -5  13  -9    0.39    0.07
   0   0  10   -0.01    0.07
   0   0  10    0.00    0.04
   1   0  10   10.22    0.96
  -1   0  10   11.87    1.11
  -1   0  10   10.69    1.04
   1   0  10   12.31    1.13
   1   0  10   10.40    1.04
   2   0  10    0.63    0.14
  -2   0  10    0.52    0.12
  -2   0  10    0.74    0.13
   2   0  10    0.50    0.10
   2   0  10    0.66    0.14
   2   0  10    0.61    0.16
   3   0  10   17.26    1.59
  -3   0  10   16.84    1.63
   3   0  10   18.11    1.50
   3   0  10   16.73    1.47
   4   0  10   37.91    3.05
  -4   0  10   32.54    3.41
   4   0  10   41.88    3.10
   4   0  10   35.82    3.35
   5   0  10   37.74    3.17
   5   0  10   37.82    3.45
   5   0  10   37.91    3.13
   6   0  10    0.23    0.13
   6   0  10    0.18    0.13
   6   0  10    0.10    0.10
   7   0  10    0.81    0.21
   7   0  10    0.83    0.18
   8   0  10    9.24    0.90
   8   0  10    9.51    0.86
   9   0  10   12.49    0.81
   9   0  10   14.08    1.18
   9   0  10   13.63    1.23
  10   0  10   21.70    1.94
  10   0  10   22.27    1.31
  10   0  10   21.78    1.88
  10   0  10   23.28    1.42
  11   0  10    4.19    0.30
 -11   0  10    3.67    0.37
  11   0  10    3.93    0.29
  12   0  10    0.92    0.12
  12   0  10    0.96    0.10
 -12   0 -10    0.32    0.14
 -12   0  10    0.98    0.17
  13   0  10    0.34    0.06
 -13   0 -10    0.20    0.11
  13   0  10    0.40    0.08
   0   1  10   13.18    1.15
   0   1  10   10.87    1.05
   0  -1  10   10.88    1.08
   0  -1  10   10.70    1.14
   1  -1  10    0.10    0.09
  -1   1  10    0.09    0.07
   1  -1  10    0.10    0.07
  -1   1  10    0.11    0.05
   1  -1  10    0.10    0.06
   1   1  10    0.20    0.03
  -1  -1  10    0.14    0.06
   1   1  10    0.13    0.07
   1   1  10    0.12    0.09
  -1  -1  10    0.06    0.07
   1   1  10    0.24    0.05
   2  -1  10    2.76    0.35
   2  -1  10    3.02    0.35
  -2   1  10    3.28    0.35
   2  -1  10    2.54    0.33
   2  -1  10    3.34    0.42
   2   1  10    3.71    0.41
  -2  -1  10    3.00    0.36
  -2  -1  10    3.35    0.37
   2   1  10    3.02    0.33
   2   1  10    3.46    0.35
   2   1  10    3.51    0.31
   3  -1  10   10.61    1.02
   3  -1  10   11.13    1.08
  -3   1  10   11.85    1.10
   3  -1  10    9.79    1.00
  -3  -1  10   11.14    1.11
   3   1  10   13.55    1.00
   4  -1  10   78.21    5.86
   4  -1  10   70.38    6.44
   4  -1  10   73.52    5.80
  -4   1  10   64.88    6.47
  -4  -1  10   68.58    6.49
   5  -1  10   43.47    3.46
   5  -1  10   35.57    3.80
   5  -1  10   38.96    3.49
   5   1  10   46.53    3.49
   5   1  10   44.93    3.43
   6  -1  10   24.32    2.22
   6  -1  10   26.61    2.19
   6   1  10   27.30    2.17
   6   1  10   25.22    2.21
   7  -1  10   21.09    1.67
   7  -1  10   17.85    1.69
   7   1  10   18.93    1.69
   7   1  10   19.34    1.64
   8  -1  10    1.12    0.20
   8  -1  10    0.79    0.22
   8   1  10    0.84    0.22
   8   1  10    0.88    0.18
   9  -1  10    1.62    0.25
  -9   1  10    1.37    0.24
   9  -1  10    1.58    0.29
   9  -1  10    1.40    0.15
   9  -1  10    1.44    0.18
   9   1  10    1.32    0.27
   9   1  10    1.52    0.23
   9   1  10    1.80    0.16
   9  -1 -10    1.28    0.32
   9   1  10    1.49    0.15
  10  -1  10   48.75    2.97
 -10   1  10   44.84    2.95
  10  -1  10   49.07    2.73
  10  -1  10   47.75    4.00
  10   1  10   45.47    3.99
  10   1  10   49.60    2.97
  10   1  10   44.63    3.92
  10   1  10   51.62    2.71
 -11   1  10    9.60    0.75
  11  -1  10   11.01    0.68
  11  -1  10   10.78    0.70
  11   1  10   11.63    0.66
  11   1  10   10.63    0.70
  12  -1  10    1.19    0.12
  12  -1  10    1.24    0.15
 -12   1  10    1.18    0.18
  12   1  10    1.30    0.12
  12   1  10    1.29    0.14
  13  -1  10    2.09    0.17
 -13   1  10    2.00    0.19
  13  -1  10    1.98    0.15
  13   1  10    2.24    0.16
  13   1  10    1.97    0.15
 -13   1 -10    1.35    0.21
   0  -2  10    0.50    0.14
   0  -2  10    0.51    0.12
   0   2  10    0.74    0.15
   0   2  10    0.65    0.08
   0   2  10    0.72    0.08
  -1   2  10    3.22    0.30
   1  -2  10    2.17    0.30
   1  -2  10    2.81    0.33
   1  -2  10    2.69    0.37
  -1  -2  10    2.84    0.33
   1   2  10    3.72    0.31
  -1  -2  10    2.68    0.35
   2  -2  10   17.85    1.74
   2  -2  10   17.78    1.85
  -2   2  10   20.52    1.72
   2   2 -10   17.10    1.53
  -2  -2  10   18.47    1.75
  -2  -2  10   19.38    1.81
   3  -2  10    3.81    0.47
   3  -2  10    5.48    0.61
  -3   2  10    4.52    0.46
   3  -2  10    4.14    0.46
   3   2 -10    4.03    0.39
   3  -2  10    4.00    0.47
  -3  -2  10    4.40    0.49
   4  -2  10   32.94    2.67
  -4   2  10   31.43    2.94
   4  -2  10   32.50    2.70
   4  -2  10   30.80    2.93
  -4  -2  10   31.21    2.97
   5  -2  10   85.91    7.27
   5  -2  10   90.91    7.22
   6  -2  10   10.12    0.95
   6  -2  10   12.06    1.34
   6  -2  10    7.91    0.96
   6   2  10   10.55    0.91
   6   2  10   10.35    0.94
   6   2  10   10.44    0.95
   7  -2  10   16.25    1.62
   7  -2  10   19.79    1.60
   7   2  10   17.45    1.55
   7   2  10   19.79    1.61
   8  -2  10    3.68    0.47
   8  -2  10    4.02    0.43
   8   2  10    3.94    0.40
   8   2  10    3.67    0.45
   9  -2  10    9.67    0.64
  -9   2  10    8.54    0.70
   9  -2  10   10.52    0.90
   9  -2  10    9.35    0.65
   9   2  10    8.85    0.87
   9  -2 -10   10.79    1.21
   9   2  10    9.66    0.65
   9   2  10   10.65    0.60
   9   2  10    9.45    0.93
  10  -2  10    4.73    0.36
 -10   2  10    4.39    0.39
  10  -2  10    4.25    0.32
  10   2  10    4.63    0.33
  10   2  10    4.42    0.50
  10   2  10    4.24    0.45
  10  -2 -10    4.57    0.65
  10   2  10    4.80    0.31
 -11   2  10   20.78    1.37
  11  -2  10   20.56    1.35
  11  -2  10   21.96    1.27
  11   2  10   20.95    1.35
  11   2  10   22.47    1.23
  12  -2  10   23.44    1.30
 -12   2  10   21.43    1.39
  12  -2  10   22.29    1.39
  12   2  10   22.46    1.27
  12   2  10   21.10    1.39
 -13   2  10    2.80    0.24
  13  -2  10    3.21    0.22
  13   2  10    3.12    0.22
 -13   2 -10    2.27    0.28
  13   2  10    3.30    0.21
   0  -3  10   13.95    1.25
   0  -3  10   12.02    1.30
   1   3 -10    9.31    0.80
   1  -3  10    9.81    0.92
   1  -3  10    8.92    0.97
  -1  -3  10    8.39    0.94
  -1  -3  10    9.80    0.92
   2   3 -10    3.74    0.36
   2  -3  10    3.20    0.48
   2  -3  10    3.62    0.43
  -2   3  10    4.15    0.39
  -2  -3  10    3.90    0.43
   3  -3  10   34.35    3.07
   3  -3  10   35.27    3.40
   3   3 -10   39.09    3.00
   3  -3  10   40.08    4.42
   3  -3  10   34.98    3.61
   4  -3  10   29.93    2.69
   4  -3  10   35.79    3.85
   4   3 -10   36.09    2.60
   4  -3  10   26.91    2.95
   4  -3  10   30.01    2.72
  -4   3  10   31.83    2.95
   5  -3  10   20.72    2.31
   5  -3  10   15.10    1.64
   5  -3  10   16.07    1.61
   5   3  10   21.94    1.62
   6  -3  10    1.78    0.32
   6  -3  10    2.36    0.39
   6   3  10    2.70    0.27
   6   3  10    2.21    0.31
   7  -3  10   14.10    1.27
   7   3  10   14.49    1.22
   7   3  10   13.89    1.27
  -8   3  10    2.35    0.29
   8  -3  10    2.72    0.34
   8   3  10    2.61    0.36
   8   3  10    2.70    0.20
   8   3  10    2.56    0.31
   8  -3 -10    3.51    0.48
  -9   3  10    7.69    0.57
   9  -3  10    7.18    0.52
   9   3  10    6.91    0.69
   9   3  10    8.17    0.47
   9   3  10    7.46    0.75
   9   3  10    7.22    0.51
   9  -3 -10    8.75    0.99
 -10   3  10    0.09    0.12
  10  -3  10    0.08    0.05
  10  -3 -10    0.41    0.21
  10   3  10    0.11    0.05
  10   3  10    0.13    0.06
  10   3  10    0.05    0.08
 -10   3 -10    0.05    0.12
 -11   3  10    1.52    0.21
  11  -3  10    1.64    0.14
  11   3  10    1.57    0.14
 -11   3 -10    0.89    0.21
  11   3  10    1.65    0.15
  12  -3  10    2.80    0.21
 -12   3  10    2.93    0.25
 -12   3 -10    2.25    0.30
  12   3  10    3.05    0.20
  12   3  10    2.69    0.21
  13  -3  10    2.94    0.20
  13  -3  10    2.81    0.22
 -13   3  10    2.85    0.23
  13   3  10    2.91    0.20
 -13   3 -10    2.74    0.28
   0  -4  10   24.91    2.19
   0  -4  10   20.68    2.27
   0   4 -10   24.42    1.94
   1  -4  10   55.14    5.18
   1   4 -10   57.46    4.60
  -1  -4  10   57.04    5.18
   2  -4  10   26.11    2.74
  -2   4  10   31.58    2.69
   2   4 -10   30.23    2.42
  -3   4  10   30.94    2.75
   3  -4  10   26.36    2.79
   3   4 -10   32.00    2.45
   4  -4  10    4.36    0.74
  -4   4  10    4.94    0.54
   4   4 -10    6.07    0.46
   4  -4  10    4.62    0.56
   5   4 -10    5.12    0.41
   5  -4  10    3.29    0.47
   5  -4  10    3.62    0.67
   5   4  10    5.12    0.44
   5   4  10    4.88    0.47
   6   4 -10   57.15    4.57
   6   4  10   60.29    4.61
   6   4  10   51.46    4.65
   7  -4  10   20.05    1.88
   7   4  10   20.55    1.89
   7   4  10   24.62    1.85
  -8   4  10   15.10    1.06
   8   4  10   16.76    0.94
   8   4  10   16.41    1.40
   8  -4 -10   19.37    1.92
   8   4  10   13.71    1.44
  -9   4  10   13.35    0.90
   9  -4  10   12.81    0.88
   9   4  10   12.52    1.16
   9   4  10   13.11    0.87
   9  -4 -10   14.39    1.61
   9   4  10   14.58    0.78
   9   4  10   13.18    1.22
  10  -4  10    4.99    0.34
 -10   4  10    5.33    0.40
 -10   4 -10    3.37    0.42
  10   4  10    4.55    0.34
  10   4  10    4.95    0.31
  10  -4 -10    4.76    0.68
 -11   4  10    1.53    0.20
  11  -4  10    1.58    0.14
  11   4  10    1.64    0.13
 -11   4 -10    1.57    0.25
  11   4  10    1.36    0.14
  12  -4  10    4.04    0.28
 -12   4  10    3.71    0.31
 -12   4 -10    4.06    0.37
  12   4  10    4.11    0.28
  13   4  10    3.10    0.22
 -13   4 -10    3.49    0.28
   0   5 -10   21.08    1.77
   1   5 -10   29.57    2.21
  -1   5 -10   23.63    2.21
  -2   5  10   73.92    6.77
   2   5 -10   76.02    6.07
  -3   5  10   13.41    1.40
   3   5 -10   16.47    1.25
  -4  -5 -10    5.41    0.74
   4   5 -10    4.28    0.42
   4   5  10    4.55    0.44
   5   5 -10    1.42    0.18
   5   5  10    1.63    0.24
   5   5  10    1.48    0.20
   6   5 -10    6.80    0.60
   6   5  10    6.27    0.66
   6   5  10    7.18    0.63
   7   5 -10   42.90    3.36
  -7   5  10   40.62    2.53
   7   5  10   41.39    3.40
   7   5  10   37.97    3.45
   7   5  10   43.05    2.31
  -8   5  10   13.67    0.90
   8  -5  10   11.69    0.89
  -8   5  10   15.53    1.26
   8   5  10   13.13    1.17
   8  -5 -10   14.80    1.62
  -8   5 -10   10.32    0.94
   8   5  10   12.72    1.23
   8   5  10   15.04    0.78
   8   5  10   13.68    0.88
   9  -5  10    1.91    0.18
  -9   5  10    1.94    0.23
   9  -5 -10    2.05    0.40
   9   5  10    1.91    0.24
   9   5  10    2.09    0.33
   9   5  10    1.96    0.17
   9   5  10    2.33    0.15
  -9   5 -10    1.85    0.28
   9   5  10    1.77    0.17
 -10   5  10   11.07    0.75
  10  -5  10   10.60    0.73
  10   5  10   12.28    0.65
 -10   5 -10   10.40    0.81
  10   5  10   10.97    0.72
  10  -5 -10   10.24    1.34
 -11   5  10    3.19    0.26
  11  -5  10    2.56    0.21
 -11   5 -10    2.38    0.30
  11   5  10    2.63    0.21
 -12   5  10    1.51    0.16
  12   5  10    1.39    0.13
 -12   5 -10    1.55    0.20
 -13   5 -10    2.06    0.19
   0   6 -10    0.03    0.09
   1   6 -10   16.75    1.34
  -1   6 -10   14.58    1.34
   2   6 -10    6.89    0.56
  -2   6 -10    5.18    0.58
   3   6 -10    1.92    0.21
  -3   6 -10    1.32    0.23
   4   6 -10   53.06    4.32
   5   6 -10    6.73    0.60
   5   6  10    6.65    0.61
   6   6 -10    0.21    0.08
  -6   6  10    0.12    0.09
   6   6  10    0.10    0.08
   6   6  10    0.11    0.08
   7   6 -10   12.67    1.06
   7   6 -10   12.56    0.87
  -7   6  10   14.47    1.18
  -7   6  10   12.32    0.83
   7   6  10   11.34    1.09
   7  -6 -10   13.77    1.51
   7   6  10   12.45    0.82
  -7   6 -10   11.57    0.89
   7   6  10   11.80    0.80
   8  -6  10    5.99    0.49
  -8   6  10    6.77    0.50
  -8   6  10    7.65    0.68
   8   6 -10    6.74    0.49
   8   6  10    6.69    0.46
   8  -6 -10    6.92    0.88
   8   6  10    6.93    0.47
  -8   6 -10    6.78    0.56
   8   6  10    6.30    0.62
  -9   6  10   14.59    1.41
  -9   6  10   16.41    1.00
   9   6 -10   15.38    1.05
   9   6  10   14.38    0.95
   9  -6 -10   15.02    1.80
   9   6  10   15.66    0.99
  -9   6 -10   16.62    1.08
 -10   6  10    0.63    0.13
 -10   6 -10    0.86    0.18
  10   6  10    0.63    0.09
  10   6  10    0.51    0.08
 -11   6  10    5.82    0.41
  11   6  10    5.68    0.38
  11   6  10    5.33    0.37
 -11   6 -10    6.20    0.46
 -12   6  10    0.44    0.09
  12   6  10    0.45    0.06
 -12   6 -10    0.32    0.11
   0   7 -10    0.94    0.18
   1   7 -10   13.61    1.09
  -1   7 -10   11.63    1.10
   2   7 -10   14.00    1.06
  -2   7 -10   10.44    1.06
  -3   7 -10    7.28    0.68
  -4   7 -10   10.45    0.94
   5   7 -10   44.76    3.43
  -5   7  10   40.03    2.39
  -5   7  10   43.03    2.57
   5   7  10   39.93    2.54
   6   7 -10   12.90    0.90
  -6   7  10   13.16    0.86
   6   7 -10   13.14    1.10
  -6   7  10   12.50    0.79
  -6   7 -10   11.89    0.90
   6   7  10   12.47    1.12
   6   7  10   12.79    0.85
   6  -7 -10   15.11    1.55
   6   7  10   12.50    0.83
  -7   7  10   21.01    1.23
   7   7 -10   20.43    1.41
   7   7 -10   19.85    1.72
  -7   7  10   24.11    1.90
  -7   7  10   21.02    1.32
   7  -7 -10   22.56    2.39
   7   7  10   19.40    1.74
   7   7  10   18.62    1.28
   7   7  10   20.13    1.32
  -7   7 -10   20.56    1.38
  -8   7  10    6.57    0.47
  -8   7  10    6.81    0.64
   8   7 -10    6.24    0.46
   8   7  10    6.47    0.44
   8  -7 -10    5.86    0.83
   8   7  10    6.04    0.43
  -8   7 -10    6.57    0.52
  -9   7  10    0.79    0.17
   9   7 -10    0.80    0.10
  -9   7  10    0.92    0.15
  -9   7 -10    0.87    0.18
   9   7  10    1.02    0.12
   9   7  10    1.05    0.12
 -10   7  10    1.65    0.19
  10   7 -10    1.46    0.13
 -10   7 -10    1.45    0.21
  10   7  10    1.50    0.13
  10   7  10    1.55    0.14
 -11   7  10    2.51    0.21
  11   7  10    1.98    0.16
 -11   7 -10    2.47    0.24
  11   7  10    2.52    0.18
  12   7  10    2.85    0.20
   0   8 -10    6.04    0.57
   1  -8  10    1.39    0.68
  -1  -8  10    1.15    0.67
   2  -8  10    4.26    1.06
   2   8 -10    3.56    0.38
  -2  -8  10    5.06    1.15
  -3   8  10    2.72    0.26
   3  -8  10    3.28    0.92
  -3   8  10    2.62    0.23
   3   8 -10    2.87    0.31
  -3  -8  10    2.41    0.86
   3   8  10    2.68    0.25
   4  -8  10   19.27    2.56
  -4   8  10   19.08    1.62
   4   8 -10   18.00    1.49
  -4   8  10   16.29    1.04
  -4   8  10   17.00    1.13
   4   8  10   16.81    1.11
  -5   8  10   13.79    0.87
  -5   8  10   16.03    0.95
   5   8 -10   13.76    1.22
   5   8 -10   14.43    1.00
  -5   8  10   16.87    1.35
   5   8  10   13.41    0.92
  -5   8 -10   13.64    0.98
   5   8  10   13.63    0.94
  -6   8  10    6.93    0.51
  -6   8  10    6.68    0.47
   6   8 -10    6.75    0.63
   6   8 -10    7.35    0.52
  -6   8  10    8.48    0.72
   6   8  10    6.89    0.49
  -6   8 -10    6.66    0.54
   6   8  10    7.06    0.49
   7   8 -10    6.74    0.49
  -7   8  10    6.30    0.49
  -7   8  10    6.64    0.46
  -7   8  10    7.39    0.68
   7   8  10    6.39    0.47
   7  -8 -10    6.46    0.88
  -7   8 -10    7.37    0.53
   7   8  10    6.66    0.46
  -8   8  10    0.89    0.15
   8   8 -10    0.68    0.10
  -8   8  10    0.66    0.13
  -8   8  10    0.79    0.17
   8   8  10    0.81    0.11
   8   8  10    0.89    0.12
  -8   8 -10    0.81    0.16
   9   8 -10    4.93    0.36
  -9   8  10    5.10    0.37
  -9   8  10    4.32    0.50
   9   8  10    4.90    0.34
  -9   8 -10    5.27    0.41
   9   8  10    4.91    0.33
 -10   8  10    3.21    0.25
 -10   8  10    2.45    0.33
  10   8  10    3.29    0.23
 -10   8 -10    3.63    0.28
  10   8  10    3.07    0.22
 -11   8  10    0.16    0.07
  11   8  10    0.12    0.04
 -11   8 -10    0.21    0.08
   0  -9  10   16.31    2.44
   0   9  10   15.06    0.87
   0   9  10   14.73    0.98
   1  -9  10    1.89    0.83
  -1   9  10    1.98    0.21
  -1   9  10    1.67    0.15
   1   9 -10    1.20    0.20
  -1   9 -10    1.01    0.19
  -1  -9  10    2.21    0.93
   1   9  10    1.77    0.12
   1   9  10    1.62    0.19
   2  -9  10   10.37    1.79
  -2   9  10   10.46    0.60
  -2   9  10   10.01    0.93
   2   9 -10    9.02    0.87
   2   9 -10    8.94    0.70
  -2   9  10   10.78    0.68
  -2  -9  10   10.51    1.84
   2   9  10   10.37    0.67
   3   9 -10    7.67    0.57
  -3   9  10    8.62    0.77
   3  -9  10    8.26    1.56
   3   9 -10    8.10    0.71
  -3   9  10    7.45    0.51
  -3   9  10    8.15    0.50
  -3   9  10    7.78    0.56
  -3   9 -10    8.28    0.58
   3   9  10    7.86    0.55
  -3  -9  10    6.91    1.57
   3   9  10    7.43    0.54
   4  -9  10   14.12    2.19
   4   9 -10   14.03    1.00
  -4   9  10   14.39    0.87
  -4   9  10   14.42    0.94
  -4   9  10   15.74    1.34
   4   9 -10   14.74    1.23
   4   9  10   13.52    0.94
   4   9  10   14.32    0.93
  -4   9 -10   14.06    0.97
  -5   9  10    2.15    0.29
   5   9 -10    1.89    0.23
  -5   9  10    2.36    0.21
   5   9 -10    2.35    0.19
  -5   9  10    1.88    0.22
  -5   9 -10    2.02    0.24
   5   9  10    1.95    0.19
   5   9  10    2.05    0.22
  -6   9  10   15.40    0.98
  -6   9  10   15.95    1.52
   6   9 -10   17.32    1.13
  -6   9  10   15.56    1.05
  -6   9 -10   17.04    1.10
   6   9  10   16.60    1.06
   6   9  10   16.52    1.04
  -7   9  10    0.81    0.14
  -7   9  10    0.94    0.19
  -7   9  10    0.83    0.14
   7   9 -10    0.97    0.11
   7   9  10    0.99    0.13
   7   9  10    0.95    0.12
  -7   9 -10    1.16    0.17
  -8   9  10    5.31    0.37
  -8   9  10    4.58    0.52
   8   9 -10    5.04    0.37
  -8   9  10    5.64    0.39
  -8   9 -10    5.47    0.41
   8   9  10    4.96    0.36
   8   9  10    4.98    0.35
  -9   9  10    0.96    0.14
  -9   9  10    0.67    0.15
   9   9 -10    0.91    0.10
  -9   9  10    0.96    0.13
  -9   9 -10    1.02    0.15
   9   9  10    0.81    0.10
   9   9  10    0.91    0.10
 -10   9  10    0.30    0.09
 -10   9  10    0.32    0.08
 -10   9  10    0.27    0.09
  10   9  10    0.32    0.06
  10   9  10    0.41    0.06
 -10   9 -10    0.39    0.09
   0 -10  10   24.49    3.73
   0  10  10   26.71    1.49
   0  10  10   26.98    1.66
   1 -10  10   55.26    6.79
  -1  10  10   57.45    3.23
   1  10 -10   45.22    3.55
   1  10 -10   46.67    4.31
  -1  10  10   58.22    2.97
   1  10  10   56.41    3.22
  -1 -10  10   54.07    6.85
  -2  10  10    5.16    0.33
  -2  10  10    4.96    0.39
   2  10 -10    5.02    0.47
   2  10 -10    4.68    0.37
   2 -10  10    4.90    1.28
   2  10  10    5.41    0.39
  -2 -10  10    3.94    1.29
   2  10  10    4.84    0.37
  -2  10 -10    4.97    0.39
   3 -10  10   -0.17    0.50
  -3  10  10    0.01    0.08
  -3  10  10    0.19    0.07
   3  10 -10    0.04    0.07
   3  10 -10    0.09    0.06
  -3  10  10    0.07    0.10
  -3  10 -10    0.02    0.08
   3  10  10    0.06    0.09
   3  10  10    0.30    0.09
  -3 -10  10   -0.05    0.61
   4 -10  10    6.14    1.28
   4  10 -10    5.49    0.40
  -4  10  10    5.28    0.35
  -4  10  10    5.04    0.55
  -4  10  10    5.36    0.41
   4  10  10    5.64    0.40
  -4  10 -10    5.20    0.41
   4  10  10    5.16    0.39
  -5  10  10   10.73    1.07
  -5  10  10   10.66    0.68
  -5  10  10   11.55    0.75
   5  10 -10   11.97    0.79
  -5  10  10   11.21    0.70
  -5  10 -10   11.78    0.78
   5  10  10   10.88    0.74
   5  10  10   11.49    0.74
  -6  10  10    0.40    0.14
  -6  10  10    0.55    0.12
   6  10 -10    0.60    0.09
  -6  10  10    0.60    0.11
  -6  10  10    0.54    0.10
   6  10  10    0.56    0.11
   6  10  10    0.63    0.10
  -6  10 -10    0.42    0.12
  -7  10  10    1.80    0.18
   7  10 -10    1.83    0.16
  -7  10  10    1.93    0.19
  -7  10  10    1.56    0.25
  -7  10  10    1.69    0.16
   7  10  10    1.81    0.16
  -7  10 -10    1.78    0.20
   7  10  10    1.88    0.17
   8  10 -10    3.25    0.25
  -8  10  10    2.62    0.35
  -8  10  10    3.51    0.26
  -8  10  10    3.38    0.24
  -8  10  10    3.34    0.26
   8  10  10    3.15    0.24
   8  10  10    3.41    0.24
  -8  10 -10    3.97    0.29
  -9  10  10    0.39    0.08
  -9  10  10    0.26    0.09
  -9  10  10    0.25    0.07
  -9  10 -10    0.37    0.09
   9  10  10    0.43    0.06
   9  10  10    0.42    0.06
   0 -11  10    4.40    1.34
   0  11  10    4.91    0.38
   1 -11  10   11.06    2.12
  -1  11  10   12.95    0.72
  -1  11  10   12.66    0.83
   1  11  10   12.56    0.82
  -1 -11  10   10.54    2.20
  -2  11  10   23.96    1.49
   2 -11  10   24.36    3.40
   2  11 -10   22.11    1.61
  -2  11  10   24.48    1.35
   2  11  10   22.63    1.51
  -2  11 -10   24.46    1.53
   2  11  10   24.83    1.49
   3 -11  10    2.05    0.86
  -3  11  10    1.71    0.20
   3  11 -10    1.68    0.16
  -3  11  10    1.91    0.16
  -3  11  10    1.57    0.23
  -3  11 -10    1.65    0.19
   3  11  10    1.71    0.20
   3  11  10    1.94    0.18
  -3 -11  10    1.20    0.86
   4 -11  10    1.69    0.75
  -4  11  10    1.34    0.22
  -4  11  10    1.66    0.15
   4  11 -10    1.61    0.15
  -4  11  10    1.49    0.19
   4  11  10    1.84    0.19
  -4  11 -10    1.59    0.18
   4  11  10    1.62    0.16
  -5  11  10    2.54    0.20
  -5  11  10    3.04    0.24
   5  11 -10    2.81    0.22
  -5  11  10    2.34    0.32
  -5  11 -10    2.50    0.24
   5  11  10    2.59    0.22
   5  11  10    2.85    0.23
  -6  11  10    5.16    0.59
   6  11 -10    6.54    0.43
  -6  11  10    5.79    0.42
  -6  11  10    5.53    0.38
  -6  11 -10    6.06    0.44
   6  11  10    6.29    0.41
   6  11  10    6.41    0.41
  -7  11  10    1.90    0.27
  -7  11  10    2.24    0.20
   7  11 -10    2.59    0.19
  -7  11  10    2.28    0.18
  -7  11 -10    2.81    0.22
   7  11  10    2.29    0.19
   7  11  10    2.47    0.19
  -8  11  10    0.09    0.08
   8  11 -10    0.10    0.04
  -8  11  10    0.10    0.06
  -8  11  10    0.12    0.05
  -8  11 -10    0.11    0.06
   8  11  10    0.13    0.04
   0 -12 -10    1.71    0.73
   0  12  10    0.93    0.14
   0 -12  10    0.57    0.81
   1 -12  10    1.06    0.85
  -1  12  10    1.48    0.18
   1 -12 -10    1.59    0.73
  -1 -12  10    1.34    0.94
   1  12  10    1.81    0.19
   2 -12  10   22.95    3.62
  -2  12  10   27.46    1.65
  -2  12 -10   25.61    1.68
   2  12  10   26.93    1.64
   2  12  10   26.30    1.67
   2 -12 -10   30.60    3.69
   3  12 -10    2.90    0.24
   3 -12  10    2.93    0.96
  -3  12  10    3.40    0.21
  -3  12  10    3.24    0.27
   3 -12 -10    3.63    0.92
   3  12  10    3.36    0.27
   3  12  10    3.16    0.25
  -3  12 -10    3.45    0.26
  -4  12  10    4.34    0.33
   4  12 -10    4.19    0.32
   4 -12  10    3.68    1.00
  -4  12  10    4.50    0.28
   4  12  10    4.34    0.32
  -4  12 -10    4.55    0.33
   4 -12 -10    6.97    1.04
   4  12  10    4.26    0.31
  -5  12  10    1.35    0.11
   5  12 -10    1.40    0.12
  -5  12  10    1.25    0.14
  -5  12  10    0.79    0.17
   5 -12 -10    2.69    0.60
   5  12  10    1.25    0.12
  -5  12 -10    1.50    0.15
   5  12  10    1.36    0.14
  -6  12  10    0.33    0.08
  -6  12  10    0.39    0.06
  -6  12  10    0.32    0.10
   6  12 -10    0.34    0.06
   6  12  10    0.41    0.07
   6  12  10    0.30    0.07
  -6  12 -10    0.38    0.08
   7  12 -10    2.79    0.20
   7  12  10    2.45    0.19
   0  13  10    0.53    0.10
   0 -13  10    0.05    0.62
  -1  13  10    2.32    0.19
   1 -13  10    1.66    0.84
   1  13  10    2.31    0.19
  -1 -13  10    1.40    0.86
   1 -13 -10    1.25    0.59
  -2  13  10    3.05    0.24
   2 -13  10    2.63    0.92
   2 -13 -10    2.45    0.73
   2  13  10    3.14    0.23
   2  13  10    3.51    0.25
  -3  13  10    3.17    0.24
   3  13  10    3.12    0.23
   3  13  10    3.18    0.24
  -3  13 -10    3.22    0.24
  -4  13  10    3.12    0.23
  -4  13 -10    3.05    0.23
   4  13  10    3.22    0.23
   4  13  10    3.08    0.22
   0   0  11    0.07    0.05
   0   0  11    0.00    0.07
   0   0  11    0.02    0.05
   1   0  11   41.69    4.05
  -1   0  11   49.64    4.26
   1   0  11   49.33    4.28
   1   0  11   38.12    3.63
  -1   0  11   44.60    4.06
  -2   0  11  161.06   13.46
   2   0  11  158.46   13.50
  -2   0  11  134.75   12.88
   2   0  11  134.98   12.86
   2   0  11  137.21   11.59
   2   0  11  130.25   11.52
   3   0  11   11.00    0.93
   3   0  11   10.43    0.90
  -3   0  11    9.33    0.98
   3   0  11    9.81    0.94
   4   0  11   20.30    1.89
   4   0  11   21.96    1.75
   4   0  11   23.22    1.80
  -4   0  11   17.47    1.94
   5   0  11   18.88    1.67
   5   0  11   18.57    1.63
   5   0  11   19.51    1.76
   6   0  11   37.31    3.21
   6   0  11   38.91    3.17
   7   0  11   77.05    6.09
   7   0  11   71.98    6.15
   8   0  11  121.86   10.21
   8   0  11  127.60   10.12
   9   0  11    3.04    0.35
   9   0  11    3.39    0.25
   9   0  11    2.77    0.24
   9   0  11    2.69    0.39
  10   0  11   31.94    2.88
  10   0  11   36.11    1.96
  10   0  11   32.57    2.82
  10   0  11   35.08    2.13
  11   0  11    0.69    0.09
  11   0  11    0.77    0.12
  12   0  11    1.92    0.18
  12   0  11    2.03    0.16
  13   0  11    3.79    0.26
  13   0  11    3.76    0.26
   0  -1  11   41.16    3.98
   0   1  11   44.36    3.96
   0  -1  11   45.58    4.19
   1  -1  11   29.73    2.93
   1  -1  11   32.16    3.10
  -1   1  11   30.59    2.91
   1   1  11   36.74    2.66
   1   1  11   28.21    2.62
  -1  -1  11   33.30    3.08
   1   1  11   33.31    2.90
  -1  -1  11   31.68    2.94
   2  -1  11   11.98    1.29
  -2   1  11   13.57    1.29
   2  -1  11   12.94    1.21
   2  -1  11   11.09    1.18
   2  -1  11   13.92    1.41
   2   1  11   16.38    1.21
   2   1  11   14.86    1.18
  -2  -1  11   12.80    1.31
  -2  -1  11   14.03    1.36
   2   1  11   15.59    1.25
   3  -1  11   21.15    1.85
   3  -1  11   20.51    2.01
  -3   1  11   22.10    2.03
   3  -1  11   21.14    1.87
  -3  -1  11   19.71    2.04
   3   1  11   26.35    1.87
   4  -1  11    7.15    0.66
   4  -1  11    6.14    0.62
  -4   1  11    5.83    0.65
   4  -1  11    6.51    0.61
  -4  -1  11    5.62    0.66
   5  -1  11   17.34    1.51
   5  -1  11   16.88    1.54
   5  -1  11   14.72    1.61
   5   1  11   19.43    1.54
   5   1  11   19.24    1.49
   6  -1  11    3.20    0.36
   6  -1  11    2.52    0.40
   6   1  11    2.90    0.37
   6   1  11    2.95    0.33
   7  -1  11    9.16    0.83
   7  -1  11    8.88    0.87
   7   1  11    8.44    0.85
   7   1  11    8.78    0.81
   8  -1  11   19.35    1.60
   8  -1  11   18.08    1.64
   8   1  11   17.58    1.62
   8   1  11   18.24    1.57
   9  -1  11   55.40    5.01
   9  -1  11   57.43    3.42
   9  -1  11   60.26    3.74
   9  -1  11   62.39    4.95
   9   1  11   62.59    3.40
   9  -1 -11   66.82    6.65
   9   1  11   61.71    3.74
   9   1  11   54.86    5.00
   9   1  11   60.36    4.94
  10  -1  11    6.01    0.41
  10  -1  11    5.33    0.41
  10  -1  11    5.59    0.56
  10   1  11    6.11    0.39
  10   1  11    6.12    0.41
  10   1  11    5.45    0.56
  11  -1  11   24.81    1.47
  11  -1  11   24.87    1.58
  11   1  11   26.17    1.45
  11   1  11   24.73    1.58
  12  -1  11    7.95    0.52
  12  -1  11    8.20    0.51
  12   1  11    8.17    0.50
  12   1  11    7.52    0.52
  13  -1  11    7.27    0.46
  13  -1  11    7.42    0.48
  13   1  11    7.27    0.48
  13   1  11    7.72    0.45
   0  -2  11  122.64   10.93
   0  -2  11  119.02   11.43
  -1   2  11   13.52    1.17
   1  -2  11   12.30    1.30
   1  -2  11   12.26    1.21
  -1  -2  11   12.39    1.27
  -1  -2  11   11.97    1.21
   1   2  11   13.20    1.07
  -2   2  11   13.74    1.15
   2  -2  11   12.26    1.27
   2   2 -11   11.12    1.02
   2  -2  11   10.58    1.06
   2  -2  11   11.84    1.17
  -2  -2  11   13.08    1.22
  -2  -2  11   11.96    1.17
   3   2 -11    6.92    0.60
   3  -2  11    7.25    0.82
  -3   2  11    7.64    0.71
   3  -2  11    7.07    0.69
   3  -2  11    6.99    0.71
   3  -2  11    6.48    0.71
  -3  -2  11    6.94    0.73
  -4   2  11   40.56    3.70
   4  -2  11   38.47    3.68
   4  -2  11   39.98    3.39
   4  -2  11   41.95    3.35
  -4  -2  11   39.86    3.74
   5  -2  11   24.54    2.16
   5  -2  11   21.84    2.18
   5   2  11   29.35    2.17
   6  -2  11   40.68    3.38
   6  -2  11   33.84    3.40
   6   2  11   44.98    3.34
   6   2  11   41.48    3.39
   7  -2  11   16.96    1.48
   7  -2  11   14.70    1.51
   7   2  11   18.35    1.51
   7   2  11   16.95    1.44
   8  -2  11   37.23    2.91
   8  -2  11   33.03    2.96
   8   2  11   34.73    2.94
   8   2  11   35.20    1.97
   8   2  11   32.88    2.87
   9  -2  11   37.29    2.24
   9  -2  11   39.57    2.42
   9  -2  11   39.54    3.22
   9   2  11   38.55    2.42
   9  -2 -11   43.14    4.32
   9   2  11   39.09    2.19
   9   2  11   34.40    3.19
   9   2  11   37.76    3.26
  10  -2  11    4.03    0.33
 -10   2  11    3.65    0.36
  10  -2  11    4.31    0.31
  10   2  11    4.08    0.30
  10  -2 -11    4.56    0.62
  10   2  11    4.54    0.29
  10   2  11    3.64    0.41
  11  -2  11   11.98    0.73
  11  -2  11   11.61    0.75
 -11   2  11   11.53    0.78
  11   2  11   11.24    0.69
  11   2  11   11.44    0.75
  12  -2  11    2.84    0.23
 -12   2  11    2.27    0.23
  12  -2  11    2.56    0.19
  12   2  11    2.99    0.20
 -12   2 -11    1.60    0.26
  12   2  11    2.62    0.19
  13  -2  11    2.05    0.15
  13  -2  11    1.84    0.17
  13   2  11    2.06    0.15
  13   2  11    2.09    0.15
 -13   2 -11    1.75    0.23
   0  -3  11    7.47    0.73
   0  -3  11    6.76    0.76
   1  -3  11   16.26    1.69
   1   3 -11   16.58    1.41
   1  -3  11   16.95    1.60
  -1  -3  11   16.04    1.66
  -1  -3  11   18.17    1.61
  -2   3  11    7.08    0.63
   2  -3  11    5.51    0.74
   2  -3  11    6.12    0.68
   2   3 -11    6.52    0.58
  -2  -3  11    7.21    0.70
  -2  -3  11    6.00    0.68
   3  -3  11    1.16    0.24
  -3   3  11    1.40    0.20
   3  -3  11    1.24    0.24
   3   3 -11    1.27    0.17
   3  -3  11    1.29    0.32
   3   3  11    1.77    0.27
   3   3  11    2.04    0.23
   3   3  11    2.03    0.21
   4  -3  11   13.28    1.48
  -4   3  11   16.15    1.49
   4  -3  11   14.48    1.41
   4  -3  11   15.48    1.39
   4  -3  11   14.93    1.65
   4   3 -11   17.75    1.29
   5  -3  11   23.07    2.43
   5  -3  11   29.94    3.48
   5   3  11   32.15    2.39
   5   3  11   29.00    2.43
   6  -3  11    2.47    0.37
   6  -3  11    1.96    0.38
   6   3  11    2.38    0.28
   6   3  11    2.68    0.33
   7  -3  11   14.31    1.47
   7  -3  11   16.50    1.44
   7   3  11   15.33    1.43
   7   3  11   17.76    1.39
  -8   3  11   34.72    2.28
   8  -3  11   39.94    3.11
   8   3  11   36.01    3.05
   8   3  11   36.45    3.12
   8   3  11   37.63    2.09
   9  -3  11   15.75    1.03
  -9   3  11   15.39    1.04
   9  -3 -11   17.02    1.86
   9   3  11   15.81    1.02
   9   3  11   15.24    1.36
   9   3  11   16.05    0.92
   9   3  11   15.57    1.42
  10  -3  11    4.34    0.32
 -10   3  11    4.42    0.37
  10  -3 -11    4.75    0.65
  10   3  11    4.47    0.30
  10   3  11    4.30    0.32
 -11   3  11    9.56    0.66
  11  -3  11    9.35    0.63
  11  -3  11    9.89    0.63
  11   3  11    9.22    0.63
  11   3  11   10.22    0.58
 -12   3  11    4.87    0.38
  12  -3  11    5.43    0.38
  12  -3  11    5.58    0.36
  12   3  11    5.83    0.34
  12   3  11    5.32    0.36
 -12   3 -11    4.53    0.44
  13  -3  11    2.68    0.18
  13  -3  11    2.51    0.20
 -13   3 -11    2.70    0.26
  13   3  11    2.44    0.18
   0  -4  11   11.85    1.29
   0  -4  11   13.50    1.25
   1  -4  11    4.46    0.56
   1   4 -11    5.22    0.45
   1  -4  11    4.86    0.53
  -1  -4  11    4.94    0.52
  -1  -4  11    3.71    0.50
   2  -4  11   32.46    3.43
   2   4 -11   38.92    3.04
  -2   4  11   39.24    3.37
  -3   4  11   15.31    1.35
   3  -4  11   12.63    1.39
   3   4 -11   14.58    1.20
   4   4 -11    3.31    0.38
  -4  -4 -11    5.01    0.68
   4   4  11    5.19    0.42
   4   4  11    4.34    0.44
   5   4 -11    7.87    0.70
   5   4  11    8.32    0.74
   5   4  11    8.53    0.77
   6  -4  11    3.28    0.46
   6   4  11    4.62    0.42
   6   4  11    4.00    0.46
   7  -4  11   64.96    5.33
   7   4  11   71.26    5.28
   7   4  11   57.20    5.33
  -8   4  11    3.60    0.34
   8  -4  11    3.64    0.31
   8  -4 -11    5.38    0.63
   8   4  11    3.90    0.47
   8   4  11    3.96    0.42
   8   4  11    4.46    0.27
   8   4  11    3.82    0.30
  -9   4  11    0.29    0.12
   9  -4  11    0.47    0.09
   9   4  11    0.56    0.08
   9   4  11    0.45    0.12
   9   4  11    0.51    0.17
   9  -4 -11    0.49    0.22
   9   4  11    0.47    0.08
  -9   4 -11    0.24    0.15
  10  -4  11    4.21    0.31
 -10   4  11    4.02    0.35
  10   4  11    4.29    0.31
  10  -4 -11    4.15    0.62
  10   4  11    4.76    0.28
 -10   4 -11    3.34    0.41
  11  -4  11    3.01    0.23
 -11   4  11    3.05    0.27
 -11   4 -11    2.43    0.32
  11   4  11    3.25    0.21
  11   4  11    2.78    0.22
 -12   4  11    0.18    0.08
  12  -4  11    0.21    0.05
 -12   4 -11    0.14    0.13
  12   4  11    0.13    0.05
  13   4  11    3.64    0.25
   0   5 -11   10.52    0.93
   1   5 -11   12.64    0.98
  -1   5 -11    9.59    0.97
  -2   5  11   18.05    1.69
   2   5 -11   18.94    1.55
   3   5 -11   21.56    1.79
   4   5 -11    6.63    0.61
   4   5  11    7.38    0.64
   5   5 -11    1.70    0.20
   5   5  11    1.71    0.22
   6   5 -11   17.63    1.48
   6   5  11   18.09    1.51
   6   5  11   17.57    1.55
  -7   5  11   10.03    0.70
  -7   5  11   12.05    0.98
   7   5  11    9.59    0.60
   7   5  11    9.91    0.97
   7   5  11   10.03    0.91
  -8   5  11    8.59    0.74
   8  -5  11    6.83    0.53
  -8   5  11    7.47    0.55
   8   5  11    7.54    0.52
   8   5  11    7.14    0.69
   8   5  11    7.35    0.76
   8  -5 -11    8.58    0.98
   8   5  11    8.12    0.45
  -8   5 -11    6.14    0.60
  -9   5  11    7.92    0.58
   9  -5  11    8.27    0.57
   9   5  11    7.54    0.55
   9   5  11    8.99    0.49
  -9   5 -11    7.19    0.64
   9  -5 -11    8.79    1.05
  10  -5  11    1.85    0.16
 -10   5  11    1.94    0.21
 -10   5 -11    1.65    0.26
  10   5  11    1.50    0.15
 -11   5  11    1.64    0.19
  11   5  11    1.92    0.16
 -11   5 -11    2.10    0.26
 -12   5  11    3.70    0.30
  12   5  11    4.07    0.28
 -12   5 -11    4.56    0.35
   0   6 -11   21.90    1.84
   1   6 -11    1.99    0.25
  -1   6 -11    1.71    0.26
   2   6 -11   27.02    1.99
  -2   6 -11   20.67    2.00
   3   6 -11    1.58    0.19
  -3   6 -11    1.04    0.22
   4   6 -11    3.57    0.35
   5   6 -11   19.17    1.47
   5   6  11   15.66    1.47
  -6   6  11   -0.02    0.08
   6   6 -11    0.13    0.07
  -6   6  11    0.15    0.09
   6   6  11    0.10    0.09
   7  -6  11   18.97    1.39
  -7   6  11   23.23    1.36
   7   6 -11   21.65    1.77
  -7   6  11   20.97    1.26
   7   6 -11   22.90    1.46
   7   6  11   22.01    1.36
   7   6  11   20.44    1.80
  -7   6 -11   20.79    1.43
   8   6 -11    3.74    0.29
  -8   6  11    4.14    0.33
  -8   6  11    4.07    0.42
   8   6  11    3.54    0.39
  -8   6 -11    4.45    0.40
   8  -6 -11    3.62    0.56
   8   6  11    3.85    0.29
  -9   6  11    2.01    0.26
  -9   6  11    1.95    0.23
   9  -6 -11    2.23    0.41
  -9   6 -11    2.18    0.28
   9   6  11    2.13    0.18
 -10   6  11    4.35    0.35
 -10   6 -11    4.61    0.40
  10   6  11    4.38    0.32
 -11   6  11    1.29    0.16
 -11   6 -11    1.48    0.20
  11   6  11    1.45    0.13
  12   6  11    0.23    0.05
 -12   6 -11    0.35    0.10
   0   7 -11   48.37    3.97
   1   7 -11    6.15    0.56
  -1   7 -11    5.61    0.57
   2   7 -11   11.89    0.94
  -2   7 -11    9.38    0.95
   3  -7  11   16.47    2.19
   3   7 -11   13.37    1.21
  -3  -7  11   14.68    2.13
  -4   7 -11   30.08    2.52
  -5   7  11    9.63    0.65
  -5   7  11   10.67    0.71
   5   7 -11   11.01    0.92
  -5   7  11   11.64    1.00
   5   7  11    9.56    0.69
   6   7 -11   23.17    1.53
  -6   7  11   23.62    1.42
  -6   7  11   22.02    1.31
   6   7 -11   22.38    1.85
  -6   7 -11   22.14    1.47
   6   7  11   22.56    1.42
   6   7  11   22.22    1.38
   6   7  11   20.67    1.87
   7   7 -11    0.06    0.06
  -7   7  11    0.02    0.09
  -7   7  11    0.07    0.08
   7   7 -11    0.18    0.06
  -7   7  11    0.07    0.10
   7   7  11    0.14    0.07
   7   7  11    0.13    0.06
   7  -7 -11    0.15    0.17
  -7   7 -11    0.19    0.12
   7   7  11    0.28    0.10
  -8   7  11    1.87    0.25
  -8   7  11    1.94    0.22
   8   7 -11    1.69    0.16
  -8   7  11    2.11    0.21
   8   7  11    1.93    0.17
   8  -7 -11    1.72    0.36
   8   7  11    1.86    0.17
  -8   7 -11    2.01    0.25
  -9   7  11    0.60    0.14
  -9   7  11    0.71    0.13
   9   7 -11    0.56    0.08
  -9   7 -11    0.97    0.18
   9   7  11    0.59    0.09
 -10   7  11    0.12    0.08
  10   7 -11    0.06    0.04
 -10  -7 -11   -0.10    0.07
  10   7  11    0.07    0.05
 -10   7 -11    0.12    0.11
  10   7  11    0.08    0.04
 -11   7  11    2.26    0.20
  11   7  11    2.45    0.18
 -11   7 -11    2.76    0.24
   0   8 -11   79.68    6.47
   1   8 -11   12.89    1.02
  -1   8 -11   10.42    1.01
   2   8 -11   27.93    2.65
   2  -8  11   33.50    4.30
  -2   8  11   33.86    1.99
  -2   8  11   33.87    1.84
   2   8  11   32.93    1.98
  -2  -8  11   32.33    4.28
  -3   8  11   37.62    2.10
   3  -8  11   38.76    4.80
   3   8 -11   36.50    3.03
  -3   8  11   38.97    2.27
   3   8  11   35.60    2.25
  -3  -8  11   33.24    4.73
  -4   8  11    3.76    0.33
   4  -8  11    4.07    1.06
  -4   8  11    4.54    0.43
   4   8 -11    3.97    0.32
   4   8 -11    3.94    0.40
  -4   8  11    4.09    0.30
  -4   8 -11    4.44    0.35
   4   8  11    3.46    0.31
   4   8  11    3.85    0.31
   5   8 -11    7.54    0.69
  -5   8  11    8.43    0.76
   5   8 -11    8.13    0.56
  -5   8  11    7.18    0.50
  -5   8  11    7.60    0.55
  -5   8 -11    8.64    0.58
   5   8  11    7.39    0.52
   5   8  11    6.87    0.52
  -6   8  11    4.02    0.33
   6   8 -11    4.09    0.31
  -6   8  11    4.41    0.44
  -6   8  11    3.69    0.30
   6   8 -11    3.77    0.38
  -6   8 -11    4.21    0.35
   6   8  11    3.71    0.30
   6   8  11    3.90    0.30
   7   8 -11    1.92    0.17
  -7   8  11    1.32    0.18
  -7   8  11    1.94    0.26
  -7   8  11    1.79    0.21
   7  -8 -11    1.95    0.38
   7   8  11    1.96    0.17
  -7   8 -11    2.28    0.25
   7   8  11    2.00    0.18
  -8   8  11    0.36    0.11
   8   8 -11    0.31    0.07
  -8   8  11    0.38    0.13
  -8   8  11    0.40    0.11
  -8   8 -11    0.56    0.14
   8   8  11    0.38    0.08
   8   8  11    0.43    0.09
   9   8 -11    3.24    0.25
  -9   8  11    3.38    0.27
  -9   8  11    3.41    0.27
  -9   8  11    2.66    0.35
   9   8  11    2.85    0.23
   9   8  11    3.44    0.24
  -9   8 -11    3.80    0.31
 -10   8  11    0.40    0.09
 -10   8  11    0.31    0.10
  10   8  11    0.32    0.06
 -10   8 -11    0.33    0.11
  10   8  11    0.34    0.06
  11   8  11    6.08    0.40
   0   9 -11    2.10    0.26
   0   9 -11    1.90    0.20
   0  -9  11    3.11    1.05
   0   9  11    3.23    0.25
  -1   9  11   70.50    3.74
   1  -9  11   64.04    8.33
  -1   9  11   66.06    4.05
  -1  -9  11   67.01    8.38
   1   9  11   65.79    4.04
  -2   9  11   41.26    2.21
  -2   9  11   40.79    2.41
   2  -9  11   41.54    5.15
  -2   9  11   40.55    3.49
   2   9 -11   36.17    3.22
   2   9 -11   35.38    2.65
   2   9  11   40.89    2.40
  -2  -9  11   37.35    5.15
   3  -9  11   17.64    2.50
   3   9 -11   16.73    1.39
  -3   9  11   16.48    0.97
  -3   9  11   17.87    1.51
   3   9 -11   14.99    1.13
  -3   9  11   16.60    0.96
  -3   9  11   16.79    1.06
  -3  -9  11   13.16    2.42
   3   9  11   16.26    1.05
  -4   9  11    0.55    0.12
   4  -9  11    0.33    0.56
  -4   9  11    0.47    0.14
   4   9 -11    0.50    0.09
   4   9 -11    0.51    0.12
  -4   9  11    0.56    0.11
   4   9  11    0.40    0.11
   4   9  11    0.55    0.10
  -4   9 -11    0.70    0.14
  -5   9  11    9.24    0.83
  -5   9  11    8.42    0.59
  -5   9  11    7.96    0.54
   5   9 -11    8.85    0.61
   5   9  11    7.95    0.57
  -5   9 -11    8.49    0.61
   5   9  11    8.41    0.58
  -6   9  11    1.93    0.28
   6   9 -11    2.43    0.19
  -6   9  11    2.19    0.22
  -6   9  11    1.95    0.20
   6   9  11    2.02    0.20
   6   9  11    1.98    0.19
  -6   9 -11    1.91    0.23
  -7   9  11    0.58    0.11
  -7   9  11    0.71    0.13
  -7   9  11    0.52    0.15
   7   9 -11    0.74    0.09
  -7   9 -11    0.60    0.13
   7   9  11    0.68    0.11
   7   9  11    0.64    0.10
   8   9 -11    3.23    0.25
  -8   9  11    3.47    0.27
  -8   9  11    3.31    0.26
  -8   9  11    2.86    0.36
   8   9  11    3.01    0.24
   8   9  11    3.20    0.24
  -8   9 -11    3.53    0.29
   9   9 -11    0.06    0.04
  -9   9  11    0.22    0.08
  -9   9  11    0.12    0.09
  -9   9  11    0.07    0.07
   9   9  11    0.13    0.05
   9   9  11    0.12    0.05
  -9   9 -11    0.15    0.09
 -10   9  11    0.91    0.11
  10   9  11    0.95    0.09
 -10   9 -11    0.84    0.12
   0  10 -11   28.56    2.45
   0 -10  11   36.30    4.29
   0  10 -11   28.48    2.02
  -1  10  11    6.79    0.38
   1 -10  11    6.60    1.51
  -1  10  11    6.40    0.46
   1  10 -11    5.28    0.55
   1  10 -11    5.30    0.45
   1  10  11    6.89    0.45
  -1 -10  11    6.45    1.57
   2  10 -11    4.04    0.43
   2  10 -11    4.19    0.34
  -2  10  11    4.88    0.30
   2 -10  11    4.28    1.22
  -2  10  11    4.82    0.36
   2  10  11    4.78    0.36
  -2 -10  11    3.93    1.25
  -3  10  11    4.41    0.48
  -3  10  11    4.51    0.31
   3 -10  11    5.30    1.25
   3  10 -11    4.87    0.36
  -3  10  11    5.07    0.38
   3  10  11    4.50    0.35
  -3  10 -11    4.92    0.37
   3  10  11    4.74    0.36
  -3 -10  11    3.39    1.19
  -4  10  11    4.56    0.31
  -4  10  11    4.30    0.48
  -4  10  11    4.56    0.36
   4 -10  11    4.92    1.17
   4  10 -11    4.78    0.35
   4  10  11    4.66    0.35
   4  10  11    4.47    0.34
  -4  10 -11    4.85    0.37
  -5  10  11    1.66    0.18
   5  10 -11    1.90    0.16
  -5  10  11    1.64    0.20
  -5  10  11    1.59    0.25
  -5  10  11    1.49    0.16
   5  10  11    1.68    0.16
  -5  10 -11    1.68    0.20
   5  10  11    1.78    0.19
  -6  10  11    4.62    0.34
  -6  10  11    4.11    0.47
  -6  10  11    4.12    0.30
   6  10 -11    4.60    0.33
  -6  10  11    4.59    0.32
  -6  10 -11    4.16    0.35
   6  10  11    4.58    0.33
   6  10  11    4.59    0.32
  -7  10  11    0.06    0.10
  -7  10  11    0.06    0.07
  -7  10  11    0.09    0.07
   7  10 -11    0.06    0.05
  -7  10  11    0.14    0.08
   7  10  11    0.08    0.05
   7  10  11    0.05    0.06
  -7  10 -11    0.10    0.08
  -8  10  11    0.28    0.11
  -8  10  11    0.38    0.08
   8  10 -11    0.48    0.07
  -8  10  11    0.28    0.08
   8  10  11    0.33    0.06
  -8  10 -11    0.37    0.10
   8  10  11    0.34    0.07
  -9  10  11    0.66    0.09
  -9  10  11    0.87    0.11
  -9  10  11    0.59    0.12
   9  10  11    0.97    0.08
  -9  10 -11    0.88    0.11
   0  11  11    0.62    0.13
   0 -11  11    0.88    0.81
   1  11 -11   24.51    1.79
  -1  11  11   28.95    1.65
   1 -11  11   25.70    3.76
  -1 -11  11   23.20    3.76
   1  11  11   28.27    1.65
  -2  11  11   12.93    0.84
  -2  11  11   13.58    0.74
   2  11 -11   11.95    0.88
   2 -11  11   12.38    2.17
  -2 -11  11    9.73    2.16
   2  11  11   13.74    0.84
   3  11 -11   10.49    0.74
   3 -11  11   10.67    1.86
  -3  11  11   10.62    0.71
  -3  11  11   11.26    0.62
   3  11  11   10.55    0.70
  -3 -11  11    7.16    1.86
   3  11  11   10.58    0.70
  -3  11 -11   10.39    0.71
  -4  11  11    2.65    0.34
   4 -11  11    2.73    0.90
   4  11 -11    3.29    0.25
  -4  11  11    3.23    0.22
  -4  11  11    3.40    0.27
  -4  11 -11    2.97    0.26
   4  11  11    3.20    0.25
   4  11  11    3.07    0.26
  -5  11  11    1.56    0.24
  -5  11  11    1.99    0.19
  -5  11  11    1.65    0.15
   5  11 -11    1.95    0.16
   5  11  11    1.71    0.18
   5  11  11    1.94    0.17
  -5  11 -11    1.93    0.19
   6  11 -11    1.52    0.13
  -6  11  11    1.38    0.16
  -6  11  11    1.41    0.13
  -6  11  11    1.17    0.20
   6  11  11    1.46    0.13
   6  11  11    1.37    0.14
  -6  11 -11    1.32    0.16
  -7  11  11    2.50    0.20
  -7  11  11    2.00    0.27
   7  11 -11    2.70    0.19
  -7  11  11    2.38    0.17
   7  11  11    2.46    0.18
  -7  11 -11    2.63    0.21
   7  11  11    2.27    0.18
   8  11 -11    6.15    0.41
  -8  11  11    4.72    0.55
  -8  11 -11    6.61    0.41
   0  12  11    2.46    0.22
   0 -12  11    2.22    0.99
   0 -12 -11    1.67    0.71
   1 -12  11    7.04    1.64
  -1  12  11    8.72    0.56
   1 -12 -11    8.08    1.48
  -1 -12  11    5.60    1.61
   1  12  11    8.82    0.56
   2  12 -11    2.72    0.22
  -2  12  11    2.83    0.24
   2 -12  11    2.69    0.97
  -2 -12  11    1.65    0.96
   2  12  11    3.15    0.24
   2 -12 -11    3.16    0.87
   3  12 -11    5.41    0.40
  -3  12  11    5.75    0.40
   3 -12  11    4.49    1.19
   3  12  11    5.53    0.39
   3  12  11    5.75    0.40
  -3  12 -11    5.86    0.40
   3 -12 -11    6.59    1.14
  -4  12  11    0.22    0.09
   4  12 -11    0.16    0.05
   4 -12  11   -0.02    0.46
  -4  12  11    0.24    0.08
   4  12  11    0.14    0.06
   4  12  11    0.15    0.07
  -4  12 -11    0.22    0.07
   4 -12 -11    0.04    0.33
   5  12 -11    3.92    0.29
  -5  12  11    3.93    0.29
  -5  12 -11    4.44    0.30
   5  12  11    3.80    0.28
   5  12  11    3.89    0.28
   6  12 -11    0.25    0.05
  -6  12  11    0.31    0.07
  -6  12  11    0.18    0.08
   6  12  11    0.20    0.05
  -6  12 -11    0.24    0.07
   0 -13  11    3.04    1.04
   0  13  11    4.08    0.29
   1 -13  11    5.06    1.36
  -1  13  11    7.77    0.50
   1  13  11    7.96    0.50
  -2  13  11    1.97    0.17
   2  13  11    2.04    0.17
  -3  13  11    2.63    0.20
   3  13  11    2.66    0.20
   0   0  12   54.25    4.57
   0   0  12   44.84    4.32
   0   0  12   44.00    3.87
   1   0  12    2.27    0.30
   1   0  12    1.59    0.21
  -1   0  12    1.93    0.26
   1   0  12    1.72    0.21
  -1   0  12    1.61    0.21
   2   0  12   10.27    1.00
   2   0  12    8.70    0.88
   2   0  12    9.17    0.84
   2   0  12    9.42    0.86
  -2   0  12    8.60    0.90
  -2   0  12   10.11    0.96
   3   0  12   97.81    8.27
   3   0  12   88.55    7.04
   3   0  12   91.57    7.10
   3   0  12   81.50    7.80
  -3   0  12   74.46    7.84
   4   0  12    1.88    0.25
   4   0  12    2.19    0.33
  -4   0  12    1.34    0.26
   4   0  12    1.78    0.20
  -5   0  12    0.69    0.20
   5   0  12    0.92    0.23
   5   0  12    1.08    0.14
   5   0  12    0.92    0.19
   6   0  12  127.07   10.54
   6   0  12  130.75   10.46
   7   0  12   34.11    2.87
   7   0  12   33.16    2.81
   8   0  12    1.53    0.25
   8   0  12    1.57    0.18
   8   0  12    1.48    0.30
   9   0  12    9.29    0.57
   9   0  12    7.85    0.85
   9   0  12    8.68    0.81
   9   0  12    8.81    0.59
  10   0  12    0.93    0.14
  10   0  12    0.97    0.12
  11   0  12    2.86    0.22
  11   0  12    2.90    0.24
  12   0  12    1.25    0.15
  12   0  12    1.56    0.13
  13   0  12    4.72    0.30
  13   0  12    4.74    0.32
   0   1  12    1.63    0.20
   0   1  12    2.15    0.27
   0  -1  12    1.72    0.26
   0  -1  12    1.69    0.22
   1  -1  12    2.79    0.37
  -1   1  12    3.43    0.35
  -1   1  12    2.41    0.28
   1  -1  12    2.41    0.29
   1  -1  12    2.38    0.30
   1   1  12    2.53    0.27
  -1  -1  12    2.34    0.30
  -1  -1  12    2.69    0.33
   1   1  12    2.39    0.27
   1   1  12    3.51    0.37
  -2   1  12    5.28    0.57
  -2   1  12    7.14    0.63
   2  -1  12    5.76    0.67
   2  -1  12    4.90    0.58
   2  -1  12    5.36    0.56
   2   1  12    6.26    0.55
   2   1  12    6.78    0.67
   2   1  12    6.21    0.56
  -2  -1  12    4.85    0.58
  -2  -1  12    5.70    0.62
   3  -1  12   26.04    2.41
   3  -1  12   24.09    2.04
   3  -1  12   25.06    2.08
  -3   1  12   22.17    2.22
   3  -1  12   21.62    2.21
  -3  -1  12   21.57    2.24
   3   1  12   28.16    2.02
   4  -1  12   19.13    1.89
   4  -1  12   22.99    1.81
  -4   1  12   19.02    1.93
   4  -1  12   22.24    1.77
  -4  -1  12   19.44    1.95
   5  -1  12    2.62    0.36
   5  -1  12    2.76    0.39
  -5  -1  12    2.22    0.40
   5   1  12    2.87    0.38
   5   1  12    3.26    0.35
   5   1  12    3.51    0.29
   6  -1  12    7.76    0.86
   6  -1  12    8.57    0.84
   6   1  12    9.75    0.82
   6   1  12    9.26    0.87
   7  -1  12    1.04    0.22
   7  -1  12    1.33    0.29
   7   1  12    1.17    0.21
   7   1  12    1.20    0.27
   8  -1  12   13.76    0.90
   8  -1  12   14.87    1.36
   8  -1  12   15.22    1.30
   8   1  12   14.97    0.88
   8   1  12   13.97    1.34
   8   1  12   14.96    1.28
   9  -1  12   11.32    1.00
   9  -1  12   10.53    0.70
   9  -1  12   11.15    0.73
   9  -1  12   10.76    1.05
   9   1  12   10.17    0.98
   9   1  12   11.73    0.68
   9  -1 -12   11.75    1.33
   9   1  12    9.87    1.03
   9   1  12   11.50    0.73
  10  -1  12   25.51    1.58
  10  -1  12   24.86    1.47
  10   1  12   25.11    1.45
  10   1  12   24.54    1.58
  11  -1  12    0.41    0.07
  11  -1  12    0.37    0.10
 -11   1 -12    0.00    0.12
  11   1  12    0.26    0.08
  11   1  12    0.46    0.08
  12  -1  12    3.07    0.24
  12  -1  12    2.88    0.22
  12   1  12    3.09    0.22
  12   1  12    2.83    0.21
  13  -1  12    4.24    0.30
  13  -1  12    4.87    0.31
  13   1  12    4.81    0.31
  13   1  12    4.81    0.29
 -13   1 -12    3.75    0.36
   0  -2  12    7.96    0.85
   0  -2  12    7.80    0.79
   1  -2  12    5.11    0.53
   1  -2  12    4.80    0.58
  -1   2  12    5.10    0.48
  -1  -2  12    4.65    0.52
  -1  -2  12    4.83    0.55
   2  -2  12   13.52    1.34
  -2   2  12   14.62    1.30
   2  -2  12   14.40    1.46
   2   2 -12   13.05    1.17
   2  -2  12   13.62    1.23
  -2  -2  12   13.62    1.34
  -2  -2  12   14.57    1.39
   3  -2  12   17.98    1.56
  -3   2  12   18.76    1.64
   3  -2  12   17.95    1.81
   3  -2  12   15.61    1.64
   3   2 -12   17.13    1.44
   3  -2  12   17.57    1.52
  -3  -2  12   16.99    1.67
   4  -2  12   22.46    1.78
  -4   2  12   19.53    1.91
   4  -2  12   18.60    1.90
   4  -2  12   20.31    1.80
   4  -2  12   22.39    2.11
  -4  -2  12   19.38    1.95
   5  -2  12   19.70    1.87
   5  -2  12   17.58    1.89
   5   2  12   24.42    1.84
   5   2  12   24.43    1.89
   6  -2  12   32.61    2.80
   6  -2  12   28.61    2.83
   6   2  12   35.82    2.76
   6   2  12   35.19    2.82
   7  -2  12   42.86    3.38
   7  -2  12   36.91    3.42
   7   2  12   40.40    3.40
   7   2  12   40.82    3.33
   8  -2  12    2.67    0.29
   8  -2  12    2.61    0.43
   8  -2  12    3.12    0.37
   8   2  12    2.70    0.33
   8   2  12    2.87    0.39
   8   2  12    2.87    0.22
   9  -2  12    9.24    0.96
   9  -2  12    9.76    0.66
   9  -2  12   10.48    0.67
   9  -2  12    9.71    0.92
   9   2  12    9.99    0.66
   9   2  12   10.23    0.96
   9   2  12    8.87    0.89
   9  -2 -12   10.92    1.23
   9   2  12   10.22    0.61
  10  -2  12    0.59    0.09
  10  -2  12    0.61    0.13
  10   2  12    0.51    0.08
  10   2  12    0.52    0.10
 -10   2 -12    0.21    0.14
  10  -2 -12    0.48    0.23
  11  -2  12    1.80    0.20
  11  -2  12    2.08    0.17
 -11   2 -12    1.13    0.23
  11   2  12    2.05    0.17
  11   2  12    2.19    0.17
  12  -2  12    2.49    0.21
  12  -2  12    2.50    0.18
 -12   2 -12    1.48    0.25
  12   2  12    2.41    0.18
  12   2  12    2.65    0.19
  13  -2  12    4.32    0.31
  13  -2  12    5.34    0.32
 -13   2 -12    4.50    0.38
  13   2  12    4.79    0.32
   0  -3  12   58.27    5.71
   0  -3  12   61.18    5.46
   1  -3  12   17.55    1.85
   1  -3  12   17.65    1.74
   1   3 -12   18.90    1.54
  -1  -3  12   18.78    1.75
  -1  -3  12   18.55    1.82
   2  -3  12   15.36    1.68
   2  -3  12   14.88    1.55
   2   3 -12   16.44    1.36
  -2   3  12   17.78    1.50
  -2  -3  12   15.79    1.61
  -2  -3  12   16.45    1.56
   3   3 -12    3.65    0.35
  -3   3  12    4.21    0.41
   3  -3  12    3.75    0.44
   3  -3  12    3.41    0.43
   3  -3  12    3.42    0.53
   4  -3  12    3.12    0.41
   4  -3  12    2.93    0.54
   4  -3  12    2.73    0.38
   4   3 -12    3.37    0.31
   4   3  12    4.39    0.40
   5  -3  12    3.70    0.52
   5  -3  12    3.73    0.48
   5  -3  12    3.17    0.59
   5   3  12    5.17    0.44
   5   3  12    4.85    0.48
   6  -3  12   23.53    2.07
   6  -3  12   20.52    2.09
   6   3  12   24.02    2.06
   6   3  12   26.46    2.01
   7  -3  12   27.39    2.62
   7  -3  12   33.72    2.59
   7   3  12   27.26    2.57
   7   3  12   32.20    2.52
   8  -3  12    1.96    0.21
   8  -3  12    2.53    0.34
   8  -3  12    2.45    0.28
   8   3  12    2.50    0.30
   8   3  12    2.47    0.38
   8   3  12    2.25    0.20
   8   3  12    3.00    0.20
   9  -3  12    4.98    0.37
   9  -3  12    5.89    0.42
   9   3  12    5.15    0.56
   9   3  12    5.33    0.34
   9   3  12    4.46    0.49
   9   3  12    4.93    0.36
   9  -3 -12    5.34    0.71
  10  -3  12    7.09    0.50
 -10   3  12    6.15    0.50
  10  -3  12    7.40    0.49
  10   3  12    7.09    0.48
  10   3  12    7.74    0.45
  10  -3 -12    6.63    0.91
  11  -3  12    6.27    0.42
  11  -3  12    6.37    0.44
 -11   3  12    5.85    0.44
  11   3  12    7.11    0.39
  11   3  12    6.13    0.42
 -11   3 -12    4.69    0.50
  12  -3  12    1.75    0.18
  12  -3  12    1.89    0.15
  12   3  12    1.90    0.15
 -12   3 -12    1.53    0.24
  13   3  12    3.69    0.25
 -13   3 -12    3.88    0.31
   0   4 -12    1.24    0.20
   0  -4  12    1.20    0.25
   0  -4  12    1.08    0.22
   1  -4  12   15.85    1.49
   1  -4  12   15.09    1.58
   1   4 -12   16.87    1.31
  -1  -4  12   13.30    1.52
   2  -4  12   16.15    1.67
   2   4 -12   18.74    1.46
  -2   4  12   18.68    1.59
   2  -4  12   14.39    1.77
   3   4 -12    3.12    0.32
   3  -4  12    2.35    0.39
   3  -4  12    2.74    0.54
   3   4  12    4.29    0.37
   3   4  12    4.13    0.35
   4   4 -12    6.15    0.62
   4   4  12    7.72    0.69
   4   4  12    7.98    0.66
   4   4  12    7.55    0.81
   5   4 -12    2.33    0.24
   5   4  12    2.51    0.28
   5   4  12    2.20    0.31
   6  -4  12    0.53    0.19
   6   4  12    1.23    0.23
   6   4  12    0.86    0.16
   7   4  12   -0.07    0.11
   7   4  12    0.04    0.09
   7   4  12   -0.02    0.04
   8  -4  12   10.56    0.71
  -8   4  12   10.50    0.71
   8   4  12   10.71    0.68
   8   4  12    9.17    0.97
   8   4  12   10.05    0.92
   8   4  12   10.75    0.61
   9  -4  12    7.29    0.50
  -9   4  12    6.93    0.52
   9  -4 -12    7.73    0.93
   9   4  12    6.16    0.66
   9   4  12    7.32    0.49
   9   4  12    7.80    0.44
 -10   4  12    4.21    0.34
  10  -4  12    4.28    0.30
  10   4  12    3.75    0.29
 -10   4 -12    2.95    0.39
  10   4  12    4.37    0.27
  11  -4  12    4.07    0.27
 -11   4  12    3.40    0.29
 -11   4 -12    3.41    0.37
  11   4  12    3.71    0.27
 -12   4  12    4.39    0.33
  12  -4  12    4.07    0.32
 -12   4 -12    5.05    0.40
  12   4  12    4.81    0.31
 -13   4 -12    0.98    0.13
  13   4  12    0.72    0.07
   0   5 -12    0.66    0.16
   1   5 -12    1.98    0.25
  -1   5 -12    1.80    0.27
  -2   5  12   14.13    1.35
   2   5 -12   15.76    1.26
   3   5 -12    2.96    0.31
   4   5 -12    1.82    0.22
   4   5  12    2.06    0.24
   5   5 -12    0.42    0.10
   5   5  12    0.26    0.10
   6   5 -12    5.06    0.43
   6   5  12    4.43    0.46
   6   5  12    4.39    0.50
   7  -5  12   19.36    1.39
  -7   5  12   19.56    1.26
  -7   5  12   22.51    1.36
  -7   5  12   25.30    1.96
  -7   5 -12   19.16    1.43
   7   5  12   21.52    1.82
   7   5  12   20.82    1.87
   7   5  12   22.62    1.37
   8  -5  12    2.28    0.21
  -8   5  12    2.11    0.24
  -8   5  12    2.34    0.27
   8   5  12    2.22    0.35
   8  -5 -12    2.62    0.41
   8   5  12    1.99    0.26
   8   5  12    2.33    0.19
  -8   5 -12    2.00    0.29
   9  -5  12    3.93    0.31
  -9   5  12    3.62    0.32
  -9   5 -12    3.11    0.39
   9   5  12    4.15    0.29
   9  -5 -12    4.45    0.59
  10  -5  12    1.60    0.16
 -10   5  12    1.85    0.20
  10   5  12    1.69    0.15
 -10   5 -12    1.74    0.26
 -11   5  12    2.63    0.25
 -11   5 -12    3.51    0.33
  11   5  12    3.48    0.24
 -12   5  12    2.53    0.22
  12   5  12    2.86    0.20
 -12   5 -12    3.42    0.27
   0   6 -12   79.79    6.49
   1   6 -12    5.43    0.51
  -1   6 -12    4.93    0.52
   2   6 -12   21.93    1.68
  -2   6 -12   17.70    1.69
   3   6 -12   18.44    1.55
   4   6 -12    0.74    0.14
  -4  -6  12    0.65    0.49
  -5   6  12    5.08    0.39
   5   6 -12    5.22    0.48
  -6   6  12    2.61    0.31
  -6   6  12    2.66    0.25
   6   6 -12    2.48    0.21
  -6   6  12    2.62    0.23
  -6   6 -12    2.97    0.31
   6   6  12    2.47    0.29
  -7   6  12   26.38    1.63
   7   6 -12   29.11    1.90
  -7   6  12   33.15    2.54
   7   6 -12   26.88    2.30
  -7   6  12   28.35    1.75
  -7   6 -12   27.43    1.83
   7   6  12   27.90    1.77
   7   6  12   25.07    2.33
   8   6 -12   12.57    0.85
  -8   6  12   12.21    0.82
  -8   6  12   13.07    1.15
   8  -6 -12   11.79    1.47
   8   6  12   12.01    0.80
  -8   6 -12   12.13    0.88
  -9   6  12    3.30    0.38
  -9   6  12    3.70    0.30
   9   6  12    3.76    0.27
  -9   6 -12    3.77    0.37
 -10   6  12    0.99    0.14
  10   6  12    0.88    0.11
 -10   6 -12    0.95    0.18
 -11   6  12    2.15    0.20
  11   6  12    2.22    0.17
 -11   6 -12    2.52    0.25
  12   6  12    5.30    0.37
 -12   6 -12    6.30    0.42
   0   7 -12   21.61    1.83
   1  -7  12    1.03    0.64
   1   7 -12    0.87    0.17
  -1   7 -12    0.76    0.18
  -1  -7  12    1.51    0.69
   2  -7  12   34.11    3.70
   2   7 -12   27.56    2.21
  -2   7 -12   22.08    2.21
   3   7 -12   25.15    2.24
   3  -7  12   30.38    3.67
  -3  -7  12   27.60    3.59
   4   7 -12    0.05    0.08
  -4   7  12    0.08    0.09
  -4  -7  12   -0.09    0.45
  -4   7 -12    0.06    0.13
  -5   7  12   25.89    2.13
  -5   7  12   24.39    1.47
  -5   7  12   21.97    1.36
   5   7 -12   23.91    1.95
   5   7 -12   23.29    1.60
  -5   7 -12   22.81    1.53
   5   7  12   21.64    1.48
   6   7 -12   27.09    2.37
  -6   7  12   27.96    1.79
  -6   7  12   33.99    2.61
  -6   7  12   27.49    1.67
   6   7 -12   28.85    1.96
   6   7  12   27.60    1.82
  -6   7 -12   29.02    1.87
  -7   7  12    3.77    0.30
  -7   7  12    3.49    0.37
   7   7 -12    3.34    0.26
  -7   7  12    3.20    0.27
   7   7  12    3.23    0.26
  -7   7 -12    3.15    0.32
   7  -7 -12    3.31    0.51
   7   7  12    2.98    0.35
  -8   7  12   10.87    0.69
   8   7 -12   10.72    0.77
  -8   7  12   11.56    1.04
  -8   7  12   11.61    0.74
   8  -7 -12   10.00    1.32
  -8   7 -12   11.90    0.79
   8   7  12   10.89    0.72
  -9   7  12    5.34    0.59
   9   7 -12    5.91    0.43
  -9   7  12    6.74    0.44
  -9   7  12    5.72    0.41
  -9   7 -12    6.51    0.49
   9   7  12    6.16    0.41
 -10   7  12    9.51    0.67
  10   7  12   10.44    0.67
 -10   7 -12   11.21    0.73
 -11   7  12    3.42    0.26
 -11   7 -12    3.60    0.29
  11   7  12    3.47    0.24
   0   8  12    1.52    0.19
   0  -8  12    1.89    0.83
  -1   8  12   15.71    0.87
   1  -8  12   13.91    2.34
  -1   8  12   14.98    0.97
  -1  -8  12   15.60    2.39
   1   8  12   14.62    0.97
   2  -8  12    2.99    0.99
  -2   8  12    3.02    0.22
   2   8 -12    2.33    0.30
  -2   8  12    2.73    0.26
   2   8  12    2.88    0.25
  -2  -8  12    3.30    0.99
  -3   8  12    2.49    0.29
  -3   8  12    2.68    0.21
  -3   8  12    2.59    0.24
   3  -8  12    2.42    0.90
   3   8 -12    2.05    0.27
   3   8 -12    2.13    0.21
  -3  -8  12    1.48    0.78
   3   8  12    2.04    0.22
  -4   8  12   12.74    1.07
   4   8 -12   11.28    0.81
   4  -8  12   10.49    1.84
   4   8 -12   10.97    0.99
  -4   8  12   10.78    0.70
  -4   8  12   11.75    0.77
   4   8  12   11.27    0.74
  -5   8  12    2.52    0.23
  -5   8  12    2.40    0.29
   5   8 -12    2.14    0.20
  -5   8  12    2.45    0.21
   5   8 -12    2.10    0.25
   5   8  12    2.20    0.20
   5   8  12    2.04    0.20
  -5   8 -12    2.34    0.25
  -6   8  12   11.93    0.76
   6   8 -12   13.00    0.87
  -6   8  12   12.81    0.83
  -6   8  12   14.15    1.18
  -6   8 -12   12.33    0.86
   6   8  12   11.27    0.80
   6   8  12   11.89    0.81
  -7   8  12   10.58    0.69
  -7   8  12   11.34    0.74
  -7   8  12   11.58    1.05
   7   8 -12   12.01    0.78
   7   8  12   10.45    0.71
   7   8  12   10.64    0.73
  -7   8 -12   11.25    0.78
  -8   8  12    3.86    0.28
   8   8 -12    3.38    0.27
  -8   8  12    3.35    0.38
  -8   8  12    3.69    0.29
  -8   8 -12    3.78    0.32
   8   8  12    3.44    0.26
   8   8  12    3.22    0.25
  -9   8  12    0.10    0.09
  -9   8  12    0.29    0.09
   9   8 -12    0.23    0.06
  -9   8  12    0.30    0.09
  -9   8 -12    0.36    0.11
   9   8  12    0.26    0.06
 -10   8  12   14.13    0.93
 -10   8  12   14.27    0.88
  10   8  12   14.29    0.93
 -10   8 -12   16.65    0.98
 -11   8 -12   16.46    0.99
  11   8  12   14.28    0.95
   0   9 -12    5.75    0.45
   0   9 -12    5.71    0.55
   0  -9  12    7.66    1.59
   1   9 -12    8.65    0.81
   1   9 -12    8.89    0.66
   1  -9  12   10.85    1.84
  -1  -9  12   11.82    1.91
   2   9 -12    9.44    0.72
  -2   9  12   10.09    0.94
  -2   9  12   10.77    0.69
   2  -9  12    9.44    1.82
   2   9 -12    9.42    0.88
  -2   9  12   11.14    0.60
   2   9  12    9.69    0.67
  -2  -9  12    9.80    1.85
  -3   9  12    5.31    0.53
  -3   9  12    5.22    0.34
   3   9 -12    5.23    0.40
   3   9 -12    5.23    0.50
   3  -9  12    5.59    1.32
  -3   9  12    5.33    0.36
  -3   9  12    5.58    0.41
  -3  -9  12    4.45    1.25
   3   9  12    5.28    0.39
   4   9 -12    7.63    0.54
   4   9 -12    7.35    0.67
  -4   9  12    7.96    0.72
   4  -9  12    7.25    1.43
  -4   9  12    7.20    0.48
  -4   9  12    7.23    0.53
   4   9  12    7.24    0.51
   4   9  12    7.02    0.51
  -5   9  12    4.06    0.31
  -5   9  12    4.63    0.45
  -5   9  12    3.94    0.33
   5   9 -12    4.75    0.33
  -5   9 -12    4.24    0.35
   5   9  12    3.82    0.31
   5   9  12    3.85    0.32
  -6   9  12    3.37    0.28
  -6   9  12    3.89    0.31
  -6   9  12    3.58    0.41
   6   9 -12    3.93    0.29
   6   9  12    3.57    0.28
  -6   9 -12    3.77    0.32
   6   9  12    3.84    0.29
  -7   9  12    6.44    0.42
   7   9 -12    6.62    0.45
  -7   9  12    5.94    0.62
  -7   9  12    6.53    0.45
  -7   9 -12    6.11    0.47
   7   9  12    6.31    0.43
   7   9  12    5.75    0.42
  -8   9  12    0.16    0.10
  -8   9  12    0.28    0.09
  -8   9  12    0.25    0.09
   8   9 -12    0.19    0.05
   8   9  12    0.20    0.06
  -8   9 -12    0.34    0.10
   8   9  12    0.23    0.06
  -9   9  12    1.33    0.14
  -9   9  12    0.92    0.17
   9   9 -12    1.23    0.11
  -9   9  12    1.11    0.13
   9   9  12    1.12    0.11
  -9   9 -12    1.51    0.16
  10   9  12    1.17    0.10
 -10   9 -12    1.11    0.13
   0  10 -12    0.67    0.11
   0  10  12    0.96    0.15
   0 -10  12    0.77    0.79
  -1  10  12   26.46    1.53
   1  10 -12   21.73    1.66
   1 -10  12   24.06    3.53
   1  10  12   25.88    1.52
  -1 -10  12   23.98    3.56
  -2  10  12    0.76    0.14
   2 -10  12    0.81    0.74
   2  10 -12    0.51    0.09
  -2  10  12    0.61    0.08
   2  10  12    0.57    0.12
  -2 -10  12    0.32    0.71
   3  10 -12    7.79    0.53
  -3  10  12    6.34    0.69
  -3  10  12    7.40    0.44
   3 -10  12    7.53    1.55
  -3  10  12    7.17    0.51
  -3 -10  12    5.65    1.50
   3  10  12    7.64    0.51
   4 -10  12    4.13    1.06
   4  10 -12    4.56    0.31
  -4  10  12    3.81    0.32
  -4  10  12    3.63    0.27
  -4  10  12    3.80    0.42
   4  10  12    3.94    0.31
  -4  10 -12    3.88    0.32
   4  10  12    3.90    0.30
  -5  10  12    1.70    0.25
  -5  10  12    1.66    0.15
  -5  10  12    1.70    0.20
   5  10 -12    1.82    0.17
  -5  10 -12    1.99    0.20
   5  10  12    1.93    0.17
   5  10  12    1.86    0.18
  -6  10  12    0.75    0.12
  -6  10  12    0.83    0.17
  -6  10  12    1.26    0.15
  -6  10  12    0.76    0.10
   6  10 -12    0.94    0.11
   6  10  12    1.03    0.13
  -6  10 -12    0.92    0.14
   6  10  12    0.89    0.11
  -7  10  12   10.01    0.60
  -7  10  12    9.42    0.64
  -7  10  12    8.79    0.91
   7  10 -12   10.30    0.68
  -7  10  12    9.87    0.58
   7  10  12    9.53    0.63
  -7  10 -12   10.74    0.67
   7  10  12    8.93    0.61
  -8  10  12   13.61    0.84
  -8  10  12   13.63    0.78
   8  10 -12   14.95    0.92
  -8  10  12   11.21    1.22
   8  10  12   12.85    0.82
   8  10  12   13.72    0.85
  -9  10 -12    1.36    0.14
   0  11  12    3.26    0.28
   0 -11  12    3.09    1.13
   1 -11  12    0.16    0.70
   1  11 -12    0.45    0.08
  -1  11  12    0.50    0.11
  -1 -11  12    0.61    0.80
   1  11  12    0.38    0.11
   2  11 -12    2.09    0.19
  -2  11  12    2.48    0.23
   2 -11  12    2.05    0.94
  -2 -11  12    1.78    0.97
   2  11  12    2.42    0.22
  -3  11  12    7.30    0.50
   3 -11  12    6.66    1.47
  -3  11  12    7.16    0.42
   3  11 -12    7.26    0.51
   3  11  12    7.10    0.49
  -3 -11  12    4.99    1.46
   4  11 -12    4.15    0.29
   4 -11  12    2.68    0.90
  -4  11  12    3.03    0.39
  -4  11  12    4.21    0.25
  -4  11  12    3.65    0.30
   4  11  12    3.78    0.29
  -4  11 -12    3.94    0.30
   4  11  12    4.08    0.29
   5  11 -12    3.65    0.25
  -5  11  12    3.10    0.26
  -5  11  12    3.22    0.21
  -5  11  12    2.61    0.34
   5  11  12    3.02    0.24
  -5  11 -12    3.06    0.26
   5  11  12    3.14    0.24
  -6  11  12    2.12    0.16
  -6  11  12    2.25    0.20
  -6  11  12    1.86    0.26
   6  11 -12    2.58    0.18
   6  11  12    2.16    0.17
  -6  11 -12    2.23    0.20
   6  11  12    2.11    0.18
   7  11 -12    3.45    0.24
  -7  11  12    3.47    0.21
  -7  11  12    3.13    0.24
  -7  11  12    2.73    0.34
  -7  11 -12    3.44    0.25
   7  11  12    3.13    0.22
   8  11 -12   14.71    1.00
   0 -12 -12    1.08    0.57
   0  12  12    1.70    0.17
   0 -12  12    1.08    0.83
   1 -12  12    2.31    0.96
  -1  12  12    2.86    0.23
   1 -12 -12    2.17    0.76
   1  12  12    3.11    0.24
  -1 -12  12    1.24    0.92
  -2  12  12    2.80    0.22
   2 -12  12    1.51    0.81
   2  12 -12    2.38    0.19
   2  12  12    2.63    0.21
  -2 -12  12    1.50    0.88
   2 -12 -12    2.40    0.73
   3  12 -12    1.90    0.16
   3 -12  12    2.12    0.79
  -3  12  12    2.05    0.18
   3  12  12    1.96    0.18
   3 -12 -12    2.04    0.63
   4  12 -12    4.81    0.33
  -4  12  12    4.34    0.33
   4 -12  12    3.54    0.93
   4 -12 -12    6.32    0.94
   4  12  12    4.32    0.32
  -5  12  12    2.08    0.28
   5  12 -12    2.78    0.21
  -5  12  12    2.88    0.22
  -5  12 -12    2.95    0.22
   5  12  12    2.64    0.20
   5  12  12    3.02    0.20
   0  13  12    4.80    0.33
  -1  13  12    5.02    0.34
   1  13  12    4.79    0.34
  -2  13  12    5.06    0.33
   2  13  12    4.57    0.32
   0   0  13    0.01    0.08
   0   0  13    0.02    0.05
   1   0  13    0.64    0.14
   1   0  13    0.58    0.12
  -1   0  13    0.65    0.16
   1   0  13    0.73    0.19
  -1   0  13    0.58    0.12
   2   0  13    9.10    0.93
  -2   0  13   10.18    1.01
  -2   0  13    9.31    0.95
   2   0  13    9.75    0.91
   2   0  13   10.75    1.07
   2   0  13   10.37    0.89
   3   0  13    0.31    0.16
   3   0  13    0.25    0.14
   3   0  13    0.23    0.07
  -3   0  13    0.27    0.11
   3   0  13    0.27    0.12
   4   0  13   51.28    4.30
   4   0  13   52.72    5.01
   4   0  13   54.62    4.25
   4   0  13   48.27    4.66
   5   0  13    7.71    0.79
   5   0  13    7.86    0.74
   6   0  13   14.11    1.22
   6   0  13   13.30    1.27
   7   0  13   78.90    6.59
   7   0  13   80.43    6.52
   8   0  13  104.78    9.18
   8   0  13  115.84    9.10
   8   0  13  114.78    6.27
   9   0  13    5.83    0.42
   9   0  13    6.79    0.43
   9   0  13    5.97    0.60
   9   0  13    5.45    0.64
  10   0  13   65.07    3.69
  10   0  13   65.64    4.05
  11   0  13    0.53    0.08
 -11   0 -13    0.18    0.13
  11   0  13    0.64    0.11
  12   0  13    0.10    0.07
  12   0  13    0.02    0.04
 -12   0 -13    0.01    0.10
  13   0  13    3.82    0.25
  13   0  13    3.84    0.26
   0  -1  13    0.72    0.19
   0   1  13    1.04    0.20
   0  -1  13    0.58    0.13
   0   1  13    0.61    0.11
  -1   1  13    1.42    0.20
   1  -1  13    1.77    0.23
   1  -1  13    1.50    0.22
   1  -1  13    1.86    0.32
  -1   1  13    2.06    0.27
  -1  -1  13    1.47    0.22
  -1  -1  13    1.84    0.27
   1   1  13    1.59    0.21
   1   1  13    1.60    0.18
   1   1  13    1.87    0.28
  -2   1  13   13.25    1.35
   2  -1  13   13.47    1.25
   2  -1  13   15.25    1.50
   2  -1  13   12.79    1.35
  -2  -1  13   12.81    1.37
   2   1  13   16.17    1.24
   2   1  13   18.10    1.49
  -2  -1  13   14.23    1.43
   3  -1  13   47.12    4.75
   3  -1  13   57.66    5.08
  -3   1  13   47.19    4.76
   3  -1  13   55.71    4.37
   3  -1  13   54.85    4.31
   4  -1  13   18.37    1.95
   4  -1  13   22.14    1.83
   4  -1  13   23.55    2.19
  -4   1  13   18.02    1.99
   4  -1  13   22.27    1.87
  -4  -1  13   19.30    2.02
   4   1  13   26.05    1.81
   5  -1  13    3.12    0.42
   5  -1  13    2.82    0.38
   5   1  13    3.10    0.40
   5   1  13    3.27    0.36
   6  -1  13   15.06    1.40
   6  -1  13   15.24    1.45
   6   1  13   16.77    1.38
   6   1  13   15.92    1.43
   7  -1  13   42.30    3.41
   7  -1  13   39.68    3.47
   7   1  13   41.38    3.46
   7   1  13   39.83    3.38
   8  -1  13    2.54    0.41
   8  -1  13    2.37    0.33
   8  -1  13    2.69    0.25
   8   1  13    2.43    0.31
   8   1  13    2.01    0.37
   8   1  13    2.77    0.22
   9  -1  13   15.60    0.93
   9  -1  13   14.98    1.32
   9  -1  13   13.61    1.36
   9  -1  13   15.61    0.97
   9   1  13   14.95    1.37
   9   1  13   15.27    0.97
   9   1  13   15.58    0.90
   9   1  13   13.55    1.29
  10  -1  13   29.04    1.89
  10  -1  13   29.41    1.75
  10   1  13   31.64    1.73
  10   1  13   30.26    1.89
  11  -1  13    0.53    0.08
  11   1  13    0.54    0.10
 -11   1 -13    0.15    0.13
  11   1  13    0.50    0.08
  12  -1  13    1.03    0.10
  12  -1  13    0.98    0.12
 -12   1 -13    0.60    0.15
  12   1  13    0.93    0.09
  12   1  13    0.91    0.11
 -13  -1 -13    0.38    0.11
  13  -1  13    0.83    0.10
  13  -1  13    0.85    0.08
 -13   1 -13    0.85    0.15
  13   1  13    0.91    0.08
   0  -2  13    8.22    0.86
   0  -2  13    7.56    0.79
   1  -2  13   11.78    1.23
   1  -2  13   13.09    1.34
  -1   2  13   13.64    1.18
  -1  -2  13   12.90    1.30
  -1  -2  13   12.07    1.23
   2  -2  13    5.86    0.65
   2   2 -13    5.98    0.56
   2  -2  13    6.11    0.62
  -2   2  13    6.83    0.62
   2  -2  13    6.92    0.77
  -2  -2  13    6.27    0.68
  -2  -2  13    5.88    0.66
   3  -2  13   16.59    1.72
   3  -2  13   19.21    1.91
  -3   2  13   18.48    1.71
   3  -2  13   19.00    1.61
  -3  -2  13   18.41    1.76
   4  -2  13    6.11    0.85
   4  -2  13    5.83    0.73
   4  -2  13    6.39    0.71
   4   2  13    8.29    0.83
   4   2  13    8.52    0.68
   4   2  13    8.74    0.72
  -4  -2  13    5.64    0.75
   5  -2  13   10.16    1.09
   5  -2  13   10.28    1.05
   5  -2  13   10.09    1.28
   5   2  13   13.10    1.02
   5   2  13   12.68    1.07
   6  -2  13    2.40    0.42
   6  -2  13    2.52    0.39
   6   2  13    3.03    0.33
   6   2  13    2.70    0.38
   7  -2  13   70.74    6.29
   7  -2  13   82.81    6.25
   7   2  13   76.37    6.19
   7   2  13   73.25    6.27
   8  -2  13   13.63    0.88
   8  -2  13   12.94    0.85
   8  -2  13   15.26    1.23
   8  -2  13   12.46    1.25
   8   2  13   13.30    0.87
   8   2  13   12.49    0.79
   8   2  13   13.40    1.24
   8   2  13   13.50    1.18
   9  -2  13   41.64    3.41
   9  -2  13   39.37    2.37
   9  -2  13   37.69    3.47
   9  -2  13   42.39    2.57
   9   2  13   42.75    2.56
   9   2  13   41.47    2.33
   9   2  13   40.05    3.46
   9   2  13   39.07    3.39
   9  -2 -13   43.68    4.56
  10  -2  13    3.85    0.29
  10  -2  13    3.73    0.32
  10  -2 -13    3.60    0.57
  10   2  13    3.98    0.29
  10   2  13    4.07    0.28
  11  -2  13    4.45    0.35
  11  -2  13    4.74    0.34
  11   2  13    5.16    0.32
  11   2  13    4.70    0.33
  12  -2  13    0.49    0.07
  12  -2  13    0.49    0.10
 -12   2 -13    0.34    0.15
  12   2  13    0.59    0.07
  13  -2  13    1.67    0.13
 -13   2 -13    1.64    0.19
   0  -3  13    0.12    0.09
   0   3  13    0.49    0.15
   0  -3  13    0.18    0.13
   1   3 -13   40.92    3.32
   1  -3  13   40.17    3.94
   1  -3  13   40.36    3.74
  -1  -3  13   40.02    3.90
  -1  -3  13   40.45    3.73
   2   3 -13   16.77    1.41
  -2   3  13   18.16    1.55
   2  -3  13   15.58    1.60
   2  -3  13   15.57    1.74
  -2  -3  13   16.81    1.67
  -2  -3  13   16.68    1.62
   3  -3  13    7.60    0.81
  -3   3  13    8.28    0.78
   3  -3  13    7.73    0.95
   3   3 -13    7.81    0.69
   4  -3  13    0.06    0.13
   4  -3  13   -0.02    0.17
   4   3  13    0.15    0.14
   4   3  13    0.12    0.09
   4   3  13    0.19    0.11
   5  -3  13   18.54    1.80
   5   3  13   22.18    1.74
   5   3  13   20.23    1.78
   6  -3  13   20.68    2.14
   6  -3  13   20.90    2.51
   6  -3  13   25.87    2.14
   6   3  13   25.15    2.12
   6   3  13   28.11    2.06
   7  -3  13    6.84    0.97
   7  -3  13    7.66    0.84
   7  -3  13    8.97    0.81
   7   3  13    7.84    0.48
   7   3  13    8.71    0.74
   7   3  13    6.59    0.77
   8  -3  13   11.20    0.73
   8  -3  13   11.88    1.02
   8  -3  13   10.56    0.73
   8   3  13   10.77    0.71
   8   3  13   10.24    0.64
   8   3  13   10.92    0.96
   8   3  13    9.78    1.02
   9  -3  13    9.49    0.68
   9  -3  13   10.51    0.69
   9  -3  13   10.31    0.94
   9   3  13   10.27    0.61
   9   3  13    9.51    0.91
   9   3  13    9.87    0.67
   9  -3 -13   11.17    1.25
  10  -3  13    2.92    0.23
  10  -3  13    2.68    0.26
  10   3  13    3.23    0.22
  10   3  13    2.95    0.22
 -10   3 -13    1.87    0.30
  11  -3  13    2.03    0.16
  11  -3  13    1.71    0.20
 -11   3 -13    1.67    0.26
  11   3  13    1.86    0.16
  12  -3  13    9.52    0.59
  12  -3  13    8.28    0.56
  12   3  13    9.22    0.59
 -12   3 -13    8.97    0.67
 -13   3 -13    0.47    0.11
  13   3  13    0.53    0.06
   0  -4  13   31.94    2.92
   0  -4  13   30.40    3.06
   0   4 -13   31.11    2.59
   1  -4  13   15.27    1.47
   1  -4  13   14.76    1.57
   1   4 -13   16.20    1.29
  -1  -4  13   14.62    1.46
  -1  -4  13   13.97    1.51
   2   4 -13    5.57    0.49
   2  -4  13    4.61    0.66
   2  -4  13    4.71    0.58
  -2   4  13    5.18    0.49
   3   4 -13    0.09    0.07
   3  -4  13    0.21    0.21
   4   4 -13   15.84    1.55
   4   4  13   20.62    1.63
   4   4  13   20.73    1.60
   5   4 -13   20.85    1.87
   5   4  13   22.31    1.95
   5   4  13   24.22    2.30
   5   4  13   24.02    1.92
   6   4  13    4.02    0.41
   6   4  13    3.63    0.45
  -7   4  13    5.08    0.49
   7   4  13    4.44    0.54
   7   4  13    4.94    0.49
   8  -4  13   18.97    1.19
   8   4  13   18.78    1.57
   8   4  13   19.25    1.17
   8   4  13   15.67    1.61
   9  -4  13   14.66    0.92
   9   4  13   14.57    0.90
   9  -4 -13   14.78    1.65
  -9   4 -13   10.78    0.97
  10  -4  13    2.57    0.21
  10  -4  13    2.22    0.26
 -10   4 -13    2.03    0.30
  10   4  13    2.54    0.20
  11  -4  13    2.20    0.24
  11  -4  13    2.57    0.19
 -11   4 -13    2.68    0.31
  11   4  13    2.34    0.19
  12  -4  13   12.94    0.86
  12   4  13   14.56    0.92
 -12   4 -13   16.59    0.99
   0   5 -13    4.48    0.47
   1   5 -13    2.00    0.25
  -1   5 -13    1.54    0.26
   2   5 -13    7.83    0.71
   3   5 -13   12.95    1.10
   4   5 -13   18.08    1.51
   5   5 -13    1.49    0.19
   5   5  13    1.35    0.21
  -6   5  13    8.05    0.55
   6   5  13    9.27    0.79
   7  -5  13    7.68    0.60
  -7   5  13    9.62    0.82
  -7   5  13    7.59    0.54
  -7   5 -13    8.24    0.65
   7   5  13    8.60    0.78
   7   5  13    8.44    0.83
   7   5  13    8.79    0.57
  -8   5  13    5.63    0.55
   8  -5  13    5.70    0.41
   8   5  13    5.15    0.59
  -8   5 -13    5.74    0.49
   8   5  13    5.18    0.38
   8  -5 -13    6.08    0.75
   8   5  13    5.17    0.53
   9  -5  13    4.73    0.36
  -9   5  13    4.66    0.37
   9   5  13    4.79    0.34
  -9   5 -13    4.62    0.45
   9  -5 -13    5.10    0.68
  10  -5  13    2.97    0.22
 -10   5  13    2.21    0.23
  10   5  13    2.67    0.21
 -10   5 -13    2.80    0.32
 -11   5  13    1.55    0.17
 -11   5 -13    1.74    0.23
  11   5  13    1.55    0.13
 -12   5 -13    0.36    0.10
  12   5  13    0.28    0.05
   0   6 -13    8.36    0.77
   1   6 -13    9.70    0.83
  -1   6 -13    8.69    0.84
   2   6 -13    1.50    0.22
  -2  -6  13    1.94    0.68
  -2   6 -13    1.44    0.26
   3   6 -13   19.85    1.76
   3  -6  13   24.37    2.99
  -3  -6  13   21.22    2.87
   4   6 -13    3.84    0.38
  -4  -6  13    3.32    0.89
   5   6 -13   10.60    0.87
  -5   6  13    8.92    0.61
  -5   6  13   10.45    0.95
  -6   6  13    5.33    0.49
   6   6 -13    4.93    0.36
  -6   6  13    4.45    0.34
   6   6 -13    4.94    0.44
   6   6  13    4.19    0.47
   6   6  13    4.79    0.34
  -6   6 -13    4.27    0.41
  -7   6  13   34.89    2.19
[truncated: 147,149 more chars]
